# Supplementary material for: Methyl 5a-acetoxy­methyl-3-isopropyl-8-methyl-1,2,3,3a,4,5,5a,6,7,10,10a,10b-dodeca­hydro-7,10-endo-epidioxy­cylohepta­[e]indene-3a-carboxyl­ate
Source: Acta Crystallogr Sect E Struct Rep Online. 2008 Jun 7;64(Pt 7):o1209. doi: 10.1107/S1600536808016474 (PMC2961694; doi:10.1107/S1600536808016474)
Supplement: Supplementary file 2 [file e-64-o1209-Isup2.hkl]

#
# h,k,l, Fc-squared, Fo-squared, sigma(Fo-squared) and status flag
#
data_I
_shelx_title ' Compound X'
_shelx_refln_list_code          4
_shelx_F_calc_maximum       85.58
_exptl_crystal_F_000       880.00
_reflns_d_resolution_high  0.7409
 
loop_
 _symmetry_equiv_pos_as_xyz
 'x, y, z'
 '-x+1/2, -y, z+1/2'
 'x+1/2, -y+1/2, -z'
 '-x, y+1/2, -z+1/2'
 
_cell_length_a     7.7014
_cell_length_b    12.1234
_cell_length_c    23.2773
_cell_angle_alpha  90.000
_cell_angle_beta   90.000
_cell_angle_gamma  90.000
 
_shelx_F_squared_multiplier     1.000
 
loop_
 _refln_index_h
 _refln_index_k
 _refln_index_l
 _refln_F_squared_calc
 _refln_F_squared_meas
 _refln_F_squared_sigma
 _refln_observed_status
   4   0   0      524.63      585.46      9.84 o
   6   0   0      142.11      166.08      3.14 o
   8   0   0      260.33      277.09      9.75 o
   3   1   0      214.33      156.57      2.65 o
   4   1   0      247.97      283.08      3.83 o
   5   1   0      339.12      335.40      4.47 o
   6   1   0       34.14       33.28      0.94 o
   7   1   0       75.87       82.59      2.36 o
   8   1   0        7.99       11.79      2.85 o
   9   1   0      107.56      114.12      4.87 o
   3   2   0      165.83      162.74      2.49 o
   4   2   0      165.87      154.75      2.22 o
   5   2   0     1120.09     1113.79     13.03 o
   6   2   0       68.09       64.35      1.83 o
   7   2   0       58.17       56.76      2.09 o
   8   2   0       63.00       60.62      2.66 o
   9   2   0        2.00       -0.39      3.42 o
   2   3   0      357.50      367.11      7.48 o
   3   3   0      172.67      175.01      2.37 o
   4   3   0     1977.89     1987.07     21.04 o
   5   3   0       87.49       75.50      1.42 o
   6   3   0        0.06        0.86      1.39 o
   7   3   0       17.07       18.52      1.68 o
   8   3   0       70.31       56.14      2.56 o
   9   3   0       18.12       17.42      3.40 o
   1   4   0     2512.55     2746.11     63.10 o
   2   4   0       12.38       11.95      1.18 o
   3   4   0      236.27      214.23      3.10 o
   4   4   0      702.01      714.30      7.83 o
   5   4   0       13.55        8.39      0.85 o
   6   4   0      161.09      151.53      3.01 o
   7   4   0       57.37       58.36      2.36 o
   8   4   0       22.18       23.51      2.37 o
   9   4   0        0.03        3.23      3.36 o
   1   5   0     2514.95     2475.98     32.39 o
   2   5   0       74.68       76.78      1.57 o
   3   5   0      570.56      585.46      6.69 o
   4   5   0      119.74      120.10      2.14 o
   5   5   0      309.77      321.54      4.38 o
   6   5   0       54.85       52.90      1.30 o
   7   5   0       37.37       36.94      2.08 o
   8   5   0       34.10       39.15      2.95 o
   9   5   0      130.36      148.34      5.55 o
   0   6   0       52.28       55.91      2.19 o
   1   6   0      993.38     1171.54     16.15 o
   2   6   0        0.89       -0.92      1.45 o
   3   6   0      223.66      218.54      3.12 o
   4   6   0        7.11        4.69      1.13 o
   5   6   0       76.20       86.78      1.97 o
   6   6   0      331.72      322.71      4.97 o
   7   6   0       38.82       44.83      2.51 o
   8   6   0       70.13       72.70      3.19 o
   9   6   0        0.71       11.90      3.03 o
   1   7   0      245.87      308.26      4.86 o
   2   7   0       16.75       13.23      1.30 o
   3   7   0      308.60      308.55      4.29 o
   4   7   0      100.45       99.17      2.10 o
   5   7   0      287.77      255.58      3.90 o
   6   7   0        0.35        1.05      1.25 o
   7   7   0       35.29       36.45      3.14 o
   8   7   0        8.98        8.53      2.52 o
   0   8   0        1.97       -0.73      2.78 o
   1   8   0       59.16       64.22      1.96 o
   2   8   0      312.60      341.99      5.12 o
   3   8   0       11.28       15.89      1.43 o
   4   8   0      553.76      540.29      7.19 o
   5   8   0       20.36       27.11      1.69 o
   6   8   0       93.88       96.27      3.03 o
   7   8   0       28.57       34.79      2.78 o
   8   8   0       45.73       58.49      3.48 o
   1   9   0      205.87      216.62      3.59 o
   2   9   0      655.60      718.22      9.59 o
   3   9   0      398.79      382.54      6.37 o
   4   9   0       36.92       27.79      1.80 o
   5   9   0        9.02        7.16      1.92 o
   6   9   0       31.97       30.88      2.17 o
   7   9   0        0.18        2.57      2.84 o
   8   9   0        4.86        1.71      3.49 o
   0  10   0      277.84      266.36      6.64 o
   1  10   0        2.11        6.16      1.13 o
   2  10   0      165.03      178.47      3.48 o
   3  10   0        5.40        6.16      1.54 o
   4  10   0      180.59      156.78      3.67 o
   5  10   0       35.29       31.33      2.09 o
   6  10   0      136.90      140.13      4.04 o
   7  10   0       56.91       55.66      8.50 o
   8  10   0        0.96        7.61      8.62 o
   1  11   0       73.64       69.68      2.04 o
   2  11   0        7.89        6.82      0.72 o
   3  11   0        0.06       -4.58      4.91 o
   4  11   0        5.73        7.92      1.60 o
   5  11   0       32.03       29.89      3.20 o
   6  11   0        3.18        8.82      5.17 o
   7  11   0       39.66       47.15      8.38 o
   0  12   0        6.55        2.97      6.68 o
   1  12   0        9.90        9.21      4.84 o
   2  12   0       16.52       23.20      3.53 o
   3  12   0        2.27        7.08      3.16 o
   4  12   0        9.08        8.72      3.55 o
   5  12   0        4.45       -1.12      4.82 o
   6  12   0        9.71        2.83      5.34 o
   7  12   0       56.71       63.44      8.94 o
   1  13   0        5.81        0.86      3.71 o
   2  13   0        4.05        5.49      3.05 o
   3  13   0        2.12        3.72      3.51 o
   4  13   0       25.57       22.27      4.22 o
   5  13   0        4.67        3.12      3.65 o
   6  13   0        0.06       -2.57      6.00 o
   0  14   0      140.32      178.03     13.46 o
   1  14   0       15.19        9.51      5.07 o
   2  14   0        1.52       -1.91      5.08 o
   3  14   0        0.24       -3.18      5.88 o
   4  14   0       14.29       30.16      5.00 o
   5  14   0        0.90        9.81      6.63 o
   1  15   0       54.26       75.22      8.04 o
   2  15   0       37.06       53.85      4.78 o
   3  15   0        0.86        5.04      4.31 o
   4  15   0        0.08        7.88      6.53 o
   0  16   0       19.78       14.38     10.24 o
   1  16   0        0.00        2.70      4.68 o
   2  16   0       17.20       23.91      9.07 o
   3   0   1       27.75       37.38      1.44 o
   4   0   1      701.39      744.92      9.36 o
   5   0   1       40.96       39.40      1.05 o
   6   0   1      378.73      365.37      4.50 o
   7   0   1      486.64      506.43      6.22 o
   8   0   1        2.42        5.14      2.90 o
   9   0   1       33.99       38.98      4.33 o
   3   1   1       41.54       63.14      1.14 o
   4   1   1      904.91      889.08      7.53 o
   5   1   1       31.68       33.66      1.04 o
   6   1   1       58.19       57.45      1.04 o
   7   1   1       42.22       38.62      1.17 o
   8   1   1       34.48       33.29      1.84 o
   9   1   1        4.38        7.61      3.34 o
   3   2   1     2535.38     2509.62     32.20 o
   4   2   1     1186.99     1176.39     14.22 o
   5   2   1      117.93      111.69      1.49 o
   6   2   1      243.10      239.39      2.64 o
   7   2   1       20.86       20.14      1.11 o
   8   2   1       55.14       65.65      1.98 o
   9   2   1        3.72        6.72      2.13 o
   2   3   1     2038.42     2150.02     28.54 o
   3   3   1      345.56      333.38      2.62 o
   4   3   1      375.46      383.65      4.62 o
   5   3   1       57.19       45.36      0.99 o
   6   3   1      175.21      181.16      1.99 o
   7   3   1       13.50       13.78      1.92 o
   8   3   1        1.85        3.54      1.36 o
   9   3   1       17.54       26.70      2.55 o
   1   4   1     1902.94     1960.51     28.89 o
   2   4   1      484.33      479.68      4.15 o
   3   4   1      657.11      696.01      5.44 o
   4   4   1      142.49      139.65      1.50 o
   5   4   1       63.26       63.49      0.99 o
   6   4   1       34.53       48.03      3.65 o
   7   4   1      195.06      183.84      2.73 o
   8   4   1       39.49       42.83      3.85 o
   9   4   1       21.16       27.03      3.43 o
   0   5   1     1819.70     1982.72     36.95 o
   1   5   1        0.20       -0.88      0.89 o
   2   5   1     3927.21     4224.02     36.50 o
   3   5   1      881.16      903.12      7.24 o
   4   5   1      157.76      152.44      1.91 o
   5   5   1      326.64      312.50      2.95 o
   6   5   1      119.69      127.06      1.74 o
   7   5   1       23.07       21.20      1.61 o
   8   5   1       30.71       24.76      1.89 o
   9   5   1       19.77       23.88      2.75 o
   0   6   1     3168.14     3317.07     46.86 o
   1   6   1      513.22      524.44      5.40 o
   2   6   1      262.32      245.42      3.44 o
   3   6   1      503.86      488.07      5.04 o
   4   6   1      216.44      232.21      3.10 o
   5   6   1       93.85       86.75      1.53 o
   6   6   1       71.99       62.99      1.21 o
   7   6   1       49.26       52.73      4.55 o
   8   6   1       30.82       31.65      2.23 o
   9   6   1       22.87       41.44      6.74 o
   0   7   1        0.13       -0.47      2.06 o
   1   7   1      426.64      450.83      4.84 o
   2   7   1      241.82      260.53      2.88 o
   3   7   1      512.12      514.88      4.68 o
   4   7   1       92.49       80.48      1.39 o
   5   7   1      112.06      105.11      1.59 o
   6   7   1        2.57        3.70      0.85 o
   7   7   1       17.92       17.29      2.60 o
   8   7   1       37.16       34.26      2.25 o
   0   8   1       98.27       85.42      1.95 o
   1   8   1      156.45      156.75      2.00 o
   2   8   1      117.56      108.92      1.74 o
   3   8   1      140.71      152.90      2.03 o
   4   8   1       55.01       57.33      1.35 o
   5   8   1       65.76       57.68      1.49 o
   6   8   1        7.17        7.82      1.27 o
   7   8   1        7.85       13.56      2.07 o
   8   8   1       34.60       40.16      4.89 o
   0   9   1        7.38        8.92      1.07 o
   1   9   1      449.21      443.32      4.68 o
   2   9   1      448.29      453.31      5.20 o
   3   9   1       22.56       27.13      3.29 o
   4   9   1      379.91      367.26      4.19 o
   5   9   1       83.37       77.25      1.65 o
   6   9   1        3.82        1.39      4.99 o
   7   9   1        4.37        7.36      3.11 o
   8   9   1       27.82       28.33      3.39 o
   0  10   1      513.04      520.06      8.90 o
   1  10   1       72.79       74.40      2.52 o
   2  10   1      181.34      186.01      2.98 o
   3  10   1      250.64      230.10      9.09 o
   4  10   1        8.07        7.33      1.49 o
   5  10   1       15.82       15.92      1.35 o
   6  10   1        9.30        9.18      2.07 o
   7  10   1       30.61       40.32      5.73 o
   8  10   1       56.70       55.42      5.33 o
   0  11   1       78.78       82.15      3.10 o
   1  11   1      117.42      115.58      2.41 o
   2  11   1      109.97      100.29      4.44 o
   3  11   1       29.44       24.60      1.94 o
   4  11   1       27.14       29.40      1.39 o
   5  11   1       34.04       32.94      1.90 o
   6  11   1       49.62       53.48      4.85 o
   7  11   1       24.75       26.05     12.38 o
   0  12   1       49.66       58.74      2.87 o
   1  12   1      102.96      105.30      4.34 o
   2  12   1       98.45       96.19      6.25 o
   3  12   1       25.90       29.90      2.49 o
   4  12   1        4.67       15.51      2.51 o
   5  12   1        7.73        9.89      2.29 o
   6  12   1       18.57       19.16      3.30 o
   7  12   1       21.00       34.46     13.85 o
   0  13   1        0.85        0.33      3.25 o
   1  13   1       38.76       40.93      3.85 o
   2  13   1        9.23        8.71      2.17 o
   3  13   1       10.09        9.62      6.82 o
   4  13   1        3.64       13.40      3.08 o
   5  13   1        4.07        2.62      2.39 o
   6  13   1       73.69       94.52     10.13 o
   0  14   1        1.38       13.89      6.79 o
   1  14   1        3.91        7.02      3.65 o
   2  14   1       19.20       24.05      2.95 o
   3  14   1       11.36       22.48      6.28 o
   4  14   1        3.92       12.05      7.67 o
   5  14   1       24.48        8.91      8.15 o
   0  15   1        0.00        0.52      6.33 o
   1  15   1       36.35       57.25     17.88 o
   2  15   1       60.28       67.93      3.64 o
   3  15   1        9.05       21.24      4.70 o
   4  15   1       15.58       18.96     11.14 o
   0  16   1       13.73       43.10      7.48 o
   1  16   1        1.45       -1.29      5.77 o
   2  16   1        4.91       18.85     21.03 o
   3   0   2      863.72      770.59     11.50 o
   4   0   2      438.40      435.63      5.79 o
   5   0   2      134.68      120.96      1.93 o
   6   0   2       58.88       47.99      1.93 o
   7   0   2       62.68       55.11      2.10 o
   8   0   2       27.44       27.49      5.75 o
   9   0   2       66.76       70.91     11.84 o
   3   1   2     2934.35     2935.85     23.22 o
   4   1   2      150.67      129.84      1.50 o
   5   1   2       26.40       30.84      0.89 o
   6   1   2       51.29       47.10      1.40 o
   7   1   2      145.12      138.95      3.75 o
   8   1   2       47.27       46.15      2.35 o
   9   1   2       18.49       26.60      2.61 o
   2   2   2      285.28      286.93     10.75 o
   3   2   2      125.85      123.57      3.70 o
   4   2   2      196.49      203.49      4.87 o
   5   2   2      238.48      225.45      2.25 o
   6   2   2      139.45      155.47      1.65 o
   7   2   2        8.17        5.70      0.76 o
   8   2   2       69.39       76.21      2.46 o
   9   2   2       22.82       28.62      3.38 o
   2   3   2      251.50      249.27      4.51 o
   3   3   2      625.95      674.25      5.22 o
   4   3   2      512.34      520.24      4.44 o
   5   3   2      474.39      437.49      4.60 o
   6   3   2      154.83      152.65      1.63 o
   7   3   2       11.79       13.26      0.70 o
   8   3   2       14.50       14.99      1.55 o
   9   3   2        2.83        4.75      2.30 o
   1   4   2     2009.47     2092.60     30.58 o
   2   4   2       83.64      112.55      1.40 o
   3   4   2      302.21      302.95      2.97 o
   4   4   2      474.54      449.19      5.17 o
   5   4   2      141.84      139.03      1.66 o
   6   4   2        7.67       13.80      1.59 o
   7   4   2       38.34       35.02      0.97 o
   8   4   2      105.97      113.53      2.51 o
   9   4   2       29.44       31.82      4.43 o
   0   5   2       51.66       40.79      2.59 o
   1   5   2     1223.43     1308.80     12.30 o
   2   5   2     1463.62     1593.37     13.87 o
   3   5   2      401.83      380.32      4.44 o
   4   5   2       18.71       14.42      0.92 o
   5   5   2      156.93      152.63      1.77 o
   6   5   2      121.47      112.18      1.78 o
   7   5   2       23.68       19.19      0.87 o
   8   5   2       61.65       64.89      2.27 o
   9   5   2        0.56        3.03      6.26 o
   0   6   2      121.67      125.69      3.47 o
   1   6   2     1083.06     1219.17     11.72 o
   2   6   2      169.13      158.94      2.78 o
   3   6   2      365.47      347.48      3.10 o
   4   6   2       92.65       86.63      1.44 o
   5   6   2       54.27       44.95      4.38 o
   6   6   2        6.94        6.79      1.10 o
   7   6   2      200.36      211.93      3.17 o
   8   6   2       13.37       14.70      2.05 o
   9   6   2       31.77       46.61      4.69 o
   0   7   2       97.99      105.09      3.01 o
   1   7   2      214.44      276.76      3.79 o
   2   7   2      156.36      135.13      3.61 o
   3   7   2      172.35      181.81      2.16 o
   4   7   2      123.41      107.27      5.98 o
   5   7   2      168.17      169.97      2.17 o
   6   7   2      231.45      222.75      3.16 o
   7   7   2       40.73       52.03      2.28 o
   8   7   2       53.07       54.23      2.41 o
   0   8   2     1642.14     1629.76     28.24 o
   1   8   2      206.65      196.89      2.63 o
   2   8   2      108.83      112.60      4.37 o
   3   8   2      186.93      168.20      2.95 o
   4   8   2       14.38       14.33      1.02 o
   5   8   2      198.60      193.56      2.40 o
   6   8   2        6.00        4.67      1.62 o
   7   8   2        2.44        5.90      2.24 o
   8   8   2        1.04        8.02      2.07 o
   0   9   2       20.54       19.66      1.80 o
   1   9   2      342.15      345.54      4.38 o
   2   9   2      470.46      457.01      5.00 o
   3   9   2       41.12       40.12      2.51 o
   4   9   2       43.68       35.43      2.22 o
   5   9   2       83.62       71.19      2.06 o
   6   9   2        7.27        6.37      1.38 o
   7   9   2        4.15        7.85      2.31 o
   8   9   2       12.05       17.14      4.33 o
   0  10   2      851.76      834.20     15.04 o
   1  10   2      398.10      428.60      5.74 o
   2  10   2       74.37       82.05      2.28 o
   3  10   2       72.37       75.36      1.54 o
   4  10   2        6.18        2.92      3.28 o
   5  10   2        8.86        7.28      1.56 o
   6  10   2        0.23        2.30      1.72 o
   7  10   2       59.74       69.92      4.82 o
   8  10   2        7.34       11.18      4.88 o
   0  11   2        1.66       -3.23      4.24 o
   1  11   2      721.91      718.10     14.17 o
   2  11   2       16.33       16.57      1.66 o
   3  11   2        5.89        4.17      4.04 o
   4  11   2       53.02       42.61      1.76 o
   5  11   2       11.04       14.18      1.99 o
   6  11   2       38.58       46.45     16.98 o
   7  11   2       36.23       37.71      7.18 o
   0  12   2       35.67       34.79      2.50 o
   1  12   2       87.06       80.37      2.41 o
   2  12   2      115.06      119.03      4.30 o
   3  12   2       10.26        9.67      2.93 o
   4  12   2       36.52       36.85      2.70 o
   5  12   2        2.55        8.07      2.39 o
   6  12   2       12.72       28.34      4.26 o
   7  12   2       22.73       15.74      8.02 o
   0  13   2        8.50        1.39      4.89 o
   1  13   2        5.51       11.04      3.51 o
   2  13   2        4.73        7.80      2.59 o
   3  13   2        8.20        7.07      2.63 o
   4  13   2       15.49       13.68      2.87 o
   5  13   2       14.32       16.90      6.97 o
   6  13   2       36.35       44.39     15.31 o
   0  14   2      118.08      124.06      7.61 o
   1  14   2        7.37       12.45      3.98 o
   2  14   2        3.12        1.76      2.92 o
   3  14   2        9.10        5.63      4.69 o
   4  14   2       15.00       17.56      4.19 o
   5  14   2       12.71       17.94     16.94 o
   0  15   2        5.42        4.90      6.55 o
   1  15   2        2.13        5.87      3.30 o
   2  15   2       17.75       26.07      6.96 o
   3  15   2       12.89       24.38      4.53 o
   4  15   2       12.96        6.43      6.32 o
   0  16   2       43.62       51.03      6.98 o
   1  16   2       14.42       15.32      7.05 o
   2  16   2        0.41        4.00      5.82 o
   3   0   3      631.82      572.50      8.98 o
   4   0   3      164.00      198.82      4.36 o
   5   0   3        2.18        3.55      3.41 o
   6   0   3        2.43        1.23      1.32 o
   7   0   3      474.24      479.50      7.23 o
   8   0   3       28.08       27.56      2.12 o
   9   0   3        0.04       -3.96      3.96 o
   3   1   3      473.06      496.41      6.72 o
   4   1   3      705.62      771.44      6.41 o
   5   1   3       22.08       19.19      0.75 o
   6   1   3      243.46      235.72      2.56 o
   7   1   3      167.05      156.09      2.04 o
   8   1   3       38.94       39.08      1.91 o
   9   1   3        0.09        0.47      2.47 o
   2   2   3       61.26       50.68      3.24 o
   3   2   3      680.77      638.15      8.83 o
   4   2   3      194.76      186.50      2.33 o
   5   2   3      708.47      705.66      9.51 o
   6   2   3      278.42      271.06      5.76 o
   7   2   3       85.88       79.47      1.36 o
   8   2   3       51.76       55.98      3.72 o
   9   2   3       19.80       28.55      3.19 o
   2   3   3      950.55     1009.48     24.52 o
   3   3   3     1313.31     1407.20     20.13 o
   4   3   3       40.24       38.06      0.92 o
   5   3   3       16.91       13.05      0.85 o
   6   3   3       90.02       89.22      2.22 o
   7   3   3       84.42       83.79      1.39 o
   8   3   3       36.35       33.28      2.77 o
   9   3   3        5.02        7.72      3.48 o
   0   4   3       34.62       45.38      2.96 o
   1   4   3     2055.34     2066.33     25.37 o
   2   4   3       25.64       15.74      1.06 o
   3   4   3     1171.88     1272.77     12.77 o
   4   4   3      122.51      136.32      2.85 o
   5   4   3      370.45      356.57      9.49 o
   6   4   3      115.44      117.36      1.56 o
   7   4   3      243.46      227.10      2.71 o
   8   4   3       13.12       18.55      1.80 o
   9   4   3       14.06       21.07      2.53 o
   0   5   3      678.98      689.73     10.68 o
   1   5   3     2214.47     2377.13     20.99 o
   2   5   3      222.41      260.18      3.81 o
   3   5   3      803.37      850.08      8.78 o
   4   5   3       26.12       22.31      0.81 o
   5   5   3      130.40      123.42      2.26 o
   6   5   3      471.17      437.41      7.48 o
   7   5   3      150.99      154.80      2.54 o
   8   5   3       13.03       17.03      2.48 o
   9   5   3        7.89       17.31      2.72 o
   0   6   3     1249.34     1258.88     20.78 o
   1   6   3     1727.17     1854.46     17.34 o
   2   6   3      159.13      166.95      1.97 o
   3   6   3      559.16      602.91      5.37 o
   4   6   3        9.19       11.90      0.85 o
   5   6   3       53.99       50.75      1.68 o
   6   6   3      107.84       93.44      2.27 o
   7   6   3       75.90       69.56      2.10 o
   8   6   3        4.12        4.29      5.75 o
   9   6   3        5.25       14.03      2.82 o
   0   7   3      968.77      994.95     16.94 o
   1   7   3      587.05      588.60      6.51 o
   2   7   3       80.65       87.32      2.29 o
   3   7   3      413.27      420.58      4.67 o
   4   7   3       50.51       49.34      2.86 o
   5   7   3       26.05       22.55      1.16 o
   6   7   3      153.72      148.41      7.37 o
   7   7   3      111.88      108.56      3.81 o
   8   7   3       20.47       16.01      2.07 o
   0   8   3       30.12       34.89      2.21 o
   1   8   3       44.97       43.10      1.36 o
   2   8   3      303.35      307.57      3.69 o
   3   8   3        1.28        1.35      0.85 o
   4   8   3      325.18      294.49      3.63 o
   5   8   3       81.72       77.46      3.57 o
   6   8   3       21.65       18.94      1.19 o
   7   8   3       21.22       20.48      2.14 o
   8   8   3        2.22        4.34      1.98 o
   0   9   3        0.04       -0.52      2.04 o
   1   9   3       45.39       37.25      1.50 o
   2   9   3      175.69      170.46      4.24 o
   3   9   3      234.21      201.98      9.77 o
   4   9   3       15.99       16.59      1.41 o
   5   9   3      199.39      190.04      2.93 o
   6   9   3       37.51       30.96      1.82 o
   7   9   3       19.19       21.66      5.91 o
   8   9   3       68.12       80.51     11.77 o
   0  10   3        2.65        7.74      2.12 o
   1  10   3      559.86      556.02      6.99 o
   2  10   3       80.00       67.33      1.83 o
   3  10   3      149.01      146.11      4.31 o
   4  10   3       77.51       73.94      1.81 o
   5  10   3      118.53      112.92      2.31 o
   6  10   3        7.94       11.88      2.61 o
   7  10   3        2.01        7.91      3.10 o
   8  10   3        5.01        3.35      7.44 o
   0  11   3      107.84      115.51      4.38 o
   1  11   3       68.73       56.74      8.63 o
   2  11   3      222.04      203.11      7.14 o
   3  11   3       18.48       17.85      2.01 o
   4  11   3       76.48       77.02      2.46 o
   5  11   3       63.55       54.04      2.32 o
   6  11   3       12.38       26.56     10.95 o
   7  11   3        4.08        4.36      4.84 o
   0  12   3        8.04        7.74      1.90 o
   1  12   3       10.28        8.62      1.57 o
   2  12   3       51.89       52.26      2.24 o
   3  12   3        0.63        2.32      2.44 o
   4  12   3        6.21        5.24     10.13 o
   5  12   3       14.67       14.04      2.75 o
   6  12   3       12.70       11.92      4.67 o
   0  13   3        3.93       -0.47      4.71 o
   1  13   3       19.25       21.09      2.61 o
   2  13   3       37.48       40.12      2.83 o
   3  13   3       74.89       82.06      8.67 o
   4  13   3        0.39        9.09      2.77 o
   5  13   3        2.93        6.33      3.14 o
   6  13   3        4.74       11.43      9.40 o
   0  14   3        1.76       -3.18      5.10 o
   1  14   3       21.42       20.87      3.23 o
   2  14   3        0.56        1.85      5.00 o
   3  14   3       17.95       18.91      7.85 o
   4  14   3       18.78       32.11      9.96 o
   5  14   3       30.27       18.52     12.84 o
   0  15   3        9.32       16.15      4.97 o
   1  15   3        5.17       12.44      7.38 o
   2  15   3       12.25        9.71      3.48 o
   3  15   3        7.66        1.55      4.97 o
   4  15   3       11.20        4.84     11.53 o
   0  16   3       14.22       16.95      4.96 o
   1  16   3       20.67        5.68      3.73 o
   3   0   4       39.61       48.81      1.30 o
   4   0   4      111.67      119.07      2.22 o
   5   0   4      226.23      219.54      3.83 o
   6   0   4       15.95       20.94      2.24 o
   7   0   4      524.80      521.64      8.04 o
   8   0   4        0.01       -0.18      3.41 o
   9   0   4       34.66       44.54      3.49 o
   3   1   4     1980.82     1974.12     25.30 o
   4   1   4      163.16      165.44      1.84 o
   5   1   4       35.45       31.17      0.86 o
   6   1   4      116.66       97.46      1.46 o
   7   1   4       44.44       46.60      2.49 o
   8   1   4       23.04       24.63      1.52 o
   9   1   4       29.45       31.48      3.67 o
   2   2   4     3307.65     3214.80     50.29 o
   3   2   4      403.25      432.64      5.92 o
   4   2   4       85.42       89.25      2.61 o
   5   2   4      259.55      238.84      3.14 o
   6   2   4       92.53       83.50      2.68 o
   7   2   4       15.90       11.68      0.84 o
   8   2   4       46.49       42.49      1.98 o
   9   2   4       10.97        9.98      4.17 o
   1   3   4      202.70      213.75      8.33 o
   2   3   4     1985.58     2043.66     18.42 o
   3   3   4      894.80     1001.03      8.75 o
   4   3   4      267.90      221.11      2.54 o
   5   3   4      172.96      175.14      1.90 o
   6   3   4        1.93        2.87      0.90 o
   7   3   4       45.82       45.96      3.66 o
   8   3   4       70.14       73.14      3.68 o
   9   3   4        0.84        7.65      4.37 o
   0   4   4      530.81      507.53     12.83 o
   1   4   4     1385.47     1320.54     15.47 o
   2   4   4     2315.32     2525.81     19.43 o
   3   4   4      338.85      337.65      3.74 o
   4   4   4      206.71      237.36      2.21 o
   5   4   4      780.59      801.48     17.67 o
   6   4   4      248.66      210.60      4.94 o
   7   4   4       80.56       82.80      2.28 o
   8   4   4       13.05       13.87      1.57 o
   9   4   4        1.63        5.12      2.50 o
   0   5   4      107.51       91.54      2.65 o
   1   5   4      164.79      213.39      2.43 o
   2   5   4      511.94      544.79      5.02 o
   3   5   4       33.64       26.75      0.86 o
   4   5   4       44.41       35.31      1.78 o
   5   5   4      230.26      218.54      6.23 o
   6   5   4      157.60      159.28      4.62 o
   7   5   4      239.48      223.62      2.93 o
   8   5   4       31.34       37.02      2.02 o
   9   5   4        0.01       10.68      3.53 o
   0   6   4      585.94      630.79     11.44 o
   1   6   4       38.20       38.27      1.03 o
   2   6   4      365.94      363.87      3.84 o
   3   6   4      351.28      362.75      3.51 o
   4   6   4       41.84       39.90      1.01 o
   5   6   4       50.18       50.81      1.10 o
   6   6   4      105.22      102.53      1.97 o
   7   6   4        4.97        5.03      1.58 o
   8   6   4       47.05       53.12      3.54 o
   9   6   4        0.94        9.07      2.62 o
   0   7   4       19.94       17.08      2.09 o
   1   7   4      161.63      157.75      2.21 o
   2   7   4      150.80      135.12      1.86 o
   3   7   4      236.71      222.67      5.22 o
   4   7   4      101.18      119.74      1.70 o
   5   7   4        7.97        8.85      1.32 o
   6   7   4        8.72        9.12      0.64 o
   7   7   4       82.51       85.99      5.06 o
   8   7   4        9.97       11.18      2.00 o
   0   8   4       30.01       31.15      2.45 o
   1   8   4       24.34       25.78      1.19 o
   2   8   4       31.08       20.96      1.38 o
   3   8   4       73.19       67.73      1.42 o
   4   8   4      312.10      281.58      3.28 o
   5   8   4      243.05      256.26     10.41 o
   6   8   4       51.11       51.35      1.56 o
   7   8   4       20.49       28.79      2.46 o
   8   8   4        6.16       12.19      4.99 o
   0   9   4      130.57      107.60      3.71 o
   1   9   4      404.75      396.03      4.58 o
   2   9   4      448.99      444.11      5.11 o
   3   9   4      172.71      164.69      2.43 o
   4   9   4       64.25       48.23      3.20 o
   5   9   4       43.66       44.14      2.21 o
   6   9   4       11.17       13.29      1.75 o
   7   9   4       30.99       34.33      2.42 o
   8   9   4        0.57       11.15      3.27 o
   0  10   4       40.91       42.36      3.07 o
   1  10   4      759.01      745.18      9.23 o
   2  10   4      228.18      204.49      5.34 o
   3  10   4        9.68       12.32      2.95 o
   4  10   4       78.19       78.41      4.11 o
   5  10   4       43.77       41.13      3.15 o
   6  10   4        3.30        3.68      2.23 o
   7  10   4        5.45        7.50      2.67 o
   8  10   4       19.15       29.97      4.81 o
   0  11   4      245.14      238.71      6.53 o
   1  11   4       22.64       20.41      4.20 o
   2  11   4       82.00       78.21      4.87 o
   3  11   4        0.61        1.51      1.61 o
   4  11   4       23.00       28.19      2.86 o
   5  11   4        1.63        6.07      7.45 o
   6  11   4       12.33       18.73     14.91 o
   7  11   4       17.96       26.30      3.68 o
   0  12   4        0.56        0.33      2.06 o
   1  12   4      109.54       93.85      7.16 o
   2  12   4        4.23        6.96      1.75 o
   3  12   4       34.76       32.85      2.26 o
   4  12   4       26.25       19.74      2.33 o
   5  12   4       11.28       15.49      2.68 o
   6  12   4       15.82       19.59      7.39 o
   0  13   4        9.55       10.27      4.75 o
   1  13   4       12.88       13.67      2.82 o
   2  13   4        3.65        7.80      4.98 o
   3  13   4        1.30        0.22      2.49 o
   4  13   4        9.87       14.74      5.83 o
   5  13   4       11.94       15.98      3.74 o
   6  13   4        0.70        7.01      6.42 o
   0  14   4       13.07       15.96      4.49 o
   1  14   4       14.18       18.33      2.89 o
   2  14   4        0.16        0.76      2.81 o
   3  14   4        4.19        6.76      3.43 o
   4  14   4       19.56       38.04     17.01 o
   5  14   4        4.44       12.31     11.93 o
   0  15   4       35.74       57.25      6.65 o
   1  15   4       74.34       88.75      5.30 o
   2  15   4       21.79       22.86      3.63 o
   3  15   4        5.70       13.38      4.28 o
   0  16   4        5.94       -3.85      5.61 o
   1  16   4        0.27        2.87      4.39 o
   2   0   5     3197.57     3088.74     97.67 o
   3   0   5     1625.13     1714.30     19.77 o
   4   0   5      982.87     1073.62     13.19 o
   5   0   5      343.29      342.72      5.72 o
   6   0   5       66.87       74.65      2.16 o
   7   0   5       60.67       58.13      2.21 o
   8   0   5       18.77       15.66      1.94 o
   9   0   5        6.97       14.81      2.87 o
   2   1   5     1099.10     1072.90     25.05 o
   3   1   5      381.26      390.22      3.41 o
   4   1   5       29.39       33.99      0.86 o
   5   1   5      203.78      190.10      1.98 o
   6   1   5      182.70      187.03      3.34 o
   7   1   5      278.92      261.74      2.79 o
   8   1   5       97.62       97.43      2.99 o
   9   1   5        5.68        6.10      2.24 o
   2   2   5      416.94      411.89      4.67 o
   3   2   5     2167.44     2312.10     18.53 o
   4   2   5      665.99      622.54      5.02 o
   5   2   5      209.56      218.13      2.12 o
   6   2   5       26.26       28.24      1.01 o
   7   2   5       66.08       61.14      1.26 o
   8   2   5       42.34       45.88      2.06 o
   9   2   5        3.72        7.78      2.61 o
   0   3   5     6782.51     6498.06    203.31 o
   1   3   5     1252.38     1297.71     19.57 o
   2   3   5     1228.58     1282.90     21.32 o
   3   3   5      210.28      203.82      2.05 o
   4   3   5       94.99       71.50      1.19 o
   5   3   5       52.83       57.30      1.17 o
   6   3   5      193.82      203.25      2.21 o
   7   3   5      162.34      136.35      1.99 o
   8   3   5      111.72      122.96      3.96 o
   9   3   5        4.77        3.58      2.56 o
   0   4   5       95.70       92.95      3.14 o
   1   4   5      695.02      698.59      7.75 o
   2   4   5      592.91      645.12      6.16 o
   3   4   5      298.00      306.69      2.82 o
   4   4   5      177.84      172.33      5.24 o
   5   4   5      306.97      302.36      4.52 o
   6   4   5      594.71      577.08      5.06 o
   7   4   5       46.62       46.55      2.23 o
   8   4   5       30.92       37.88      3.73 o
   9   4   5        7.85       10.21      2.87 o
   0   5   5      351.04      430.42      8.10 o
   1   5   5     1137.97     1234.46     11.72 o
   2   5   5      408.54      435.27      4.44 o
   3   5   5      417.50      408.03      5.59 o
   4   5   5       80.69       69.21      1.04 o
   5   5   5       30.47       36.30      1.46 o
   6   5   5       32.59       35.56      1.23 o
   7   5   5       85.61       78.62      2.16 o
   8   5   5       22.75       19.15      1.85 o
   9   5   5       20.19       34.11     11.71 o
   0   6   5      512.69      497.31      9.07 o
   1   6   5      283.89      261.31      3.82 o
   2   6   5      377.80      381.43      3.82 o
   3   6   5      246.62      260.30      3.67 o
   4   6   5       42.40       42.08      1.16 o
   5   6   5      267.44      262.70      4.22 o
   6   6   5      132.97      125.25      4.00 o
   7   6   5       36.56       41.36      4.01 o
   8   6   5       16.50       18.54      2.06 o
   9   6   5        6.36       16.96      4.29 o
   0   7   5       59.20       74.80      2.81 o
   1   7   5      288.60      297.22      3.37 o
   2   7   5      248.71      254.68      2.94 o
   3   7   5       18.81       14.94      1.10 o
   4   7   5      105.52      103.68      1.91 o
   5   7   5       24.98       26.00      1.04 o
   6   7   5       82.72       70.22      1.83 o
   7   7   5        0.69        2.16      1.95 o
   8   7   5        2.88        3.81      2.02 o
   0   8   5       70.44       71.18      3.02 o
   1   8   5       27.82       20.15      1.22 o
   2   8   5      274.17      247.73      4.48 o
   3   8   5      159.37      151.32      3.41 o
   4   8   5      135.57      125.00      7.75 o
   5   8   5       18.13       16.80      1.66 o
   6   8   5       21.77       19.49      1.24 o
   7   8   5       33.56       32.08      6.30 o
   8   8   5       18.90       25.28      2.41 o
   0   9   5       16.06       19.95      2.47 o
   1   9   5      239.52      223.64      7.32 o
   2   9   5      190.47      203.05      6.71 o
   3   9   5      139.99      143.96      5.17 o
   4   9   5       37.82       34.66      2.87 o
   5   9   5       61.58       57.71      1.74 o
   6   9   5        3.26        6.41      2.80 o
   7   9   5       14.11       14.47      3.00 o
   8   9   5        1.42       14.84      3.86 o
   0  10   5       68.38       54.21      4.32 o
   1  10   5       68.85       68.42      1.97 o
   2  10   5      296.69      284.13      4.14 o
   3  10   5      130.02      118.31      5.96 o
   4  10   5       32.38       27.32      1.45 o
   5  10   5      136.99      112.78      3.32 o
   6  10   5        6.59        3.03      3.68 o
   7  10   5        2.63       12.60      2.88 o
   8  10   5        6.62        5.34      6.86 o
   0  11   5       84.20       93.11      3.30 o
   1  11   5       75.59       87.89      3.92 o
   2  11   5       30.25       22.62      4.30 o
   3  11   5        8.15        5.92      4.19 o
   4  11   5       27.62       29.51      2.64 o
   5  11   5       23.55       30.58      2.61 o
   6  11   5        2.05        9.12      2.91 o
   7  11   5        4.57       14.30      5.58 o
   0  12   5      132.04      120.46      3.93 o
   1  12   5       20.00       17.56      1.67 o
   2  12   5        6.92       11.85      3.00 o
   3  12   5        3.35        2.40      1.94 o
   4  12   5       79.14       79.09      8.07 o
   5  12   5        6.13       12.49      2.76 o
   6  12   5        0.51        8.10      4.11 o
   0  13   5       19.07       28.75      4.53 o
   1  13   5        6.30        3.24      9.26 o
   2  13   5        1.55        6.39      2.52 o
   3  13   5       10.64        5.94      4.18 o
   4  13   5        9.74        7.35      2.78 o
   5  13   5       28.76       68.38     27.68 o
   6  13   5       13.10       30.35      5.87 o
   0  14   5       32.84       38.03      4.92 o
   1  14   5        7.29        4.74      6.69 o
   2  14   5       13.36       18.79      4.11 o
   3  14   5       31.20       40.93      5.41 o
   4  14   5       10.38       16.28      3.33 o
   5  14   5        2.20        7.13      3.89 o
   0  15   5       37.06       34.51      6.50 o
   1  15   5       13.62       10.71      3.76 o
   2  15   5        4.59        5.03      3.60 o
   3  15   5       12.41       23.35      9.19 o
   0  16   5       15.22       34.22      6.47 o
   1  16   5       10.95        6.43      4.67 o
   2   0   6      445.49      452.07     11.37 o
   3   0   6      659.61      642.23      9.73 o
   4   0   6        0.23       -0.70      0.70 o
   5   0   6       79.78       69.59      4.03 o
   6   0   6      553.11      506.84     13.42 o
   7   0   6       43.23       40.26      4.46 o
   8   0   6        5.75        3.60      1.92 o
   9   0   6       21.04       23.92      3.84 o
   2   1   6     5654.62     5527.08     65.59 o
   3   1   6     1966.50     2085.99     16.72 o
   4   1   6      324.36      358.15      3.24 o
   5   1   6      114.73      117.79      1.56 o
   6   1   6       44.48       47.22      1.62 o
   7   1   6      176.65      156.00      2.39 o
   8   1   6       22.58       25.37      2.89 o
   9   1   6       15.79       21.89      2.64 o
   1   2   6      284.81      289.42      7.75 o
   2   2   6      172.73      173.04      2.25 o
   3   2   6     1002.02     1058.18      9.53 o
   4   2   6      399.93      413.29      3.72 o
   5   2   6      182.64      178.72      4.57 o
   6   2   6      878.71      828.09      6.73 o
   7   2   6       12.43       10.51      1.45 o
   8   2   6        4.32        3.47      1.57 o
   9   2   6        9.95       13.31      2.75 o
   0   3   6     1976.97     2117.53     48.67 o
   1   3   6      421.58      449.90      6.59 o
   2   3   6      934.47     1011.51      8.23 o
   3   3   6      954.72      993.43      7.62 o
   4   3   6      108.23      114.63      2.52 o
   5   3   6       85.26       79.58      1.32 o
   6   3   6      172.78      148.01      1.80 o
   7   3   6      143.69      143.31      3.22 o
   8   3   6        3.10       10.37      2.82 o
   9   3   6        4.04       13.52      5.01 o
   0   4   6       28.20       23.59      2.21 o
   1   4   6      398.91      388.49      7.22 o
   2   4   6      195.97      178.56      2.19 o
   3   4   6      384.64      395.09      3.54 o
   4   4   6       10.82       11.65      0.72 o
   5   4   6      930.80      937.19     22.12 o
   6   4   6       55.71       58.04      1.39 o
   7   4   6       49.86       41.36      1.53 o
   8   4   6       35.75       34.42      2.04 o
   9   4   6        9.53        6.84      2.66 o
   0   5   6      397.98      448.84      8.27 o
   1   5   6      207.71      228.12      6.52 o
   2   5   6       22.48       25.33      0.98 o
   3   5   6      324.52      346.27      3.41 o
   4   5   6      408.31      405.38     10.64 o
   5   5   6      130.30      126.96      3.02 o
   6   5   6       89.69       78.80      4.13 o
   7   5   6      136.22      131.92      2.37 o
   8   5   6        5.41        7.77      2.12 o
   9   5   6       18.26       33.36      5.42 o
   0   6   6      449.46      487.21      8.98 o
   1   6   6      223.49      208.08      2.73 o
   2   6   6      242.73      233.10      4.35 o
   3   6   6      294.25      270.57      7.91 o
   4   6   6      267.29      281.06      5.32 o
   5   6   6       96.16       85.14      1.37 o
   6   6   6       47.62       41.97      1.47 o
   7   6   6       26.98       24.13      1.87 o
   8   6   6       38.96       41.13      3.84 o
   9   6   6        5.47       15.16      5.22 o
   0   7   6       48.72       50.33      2.54 o
   1   7   6      662.11      688.87     11.96 o
   2   7   6        1.98       -0.64      1.02 o
   3   7   6      583.19      601.19     12.98 o
   4   7   6      278.00      274.96      3.14 o
   5   7   6      145.08      139.29      2.08 o
   6   7   6      230.12      234.24      4.73 o
   7   7   6        8.12        7.01      2.31 o
   8   7   6        9.05        3.82      1.87 o
   0   8   6      208.36      190.62      4.72 o
   1   8   6      285.74      263.91      5.56 o
   2   8   6      433.82      433.53      4.77 o
   3   8   6       63.46       56.22      1.42 o
   4   8   6      113.14      102.96      3.97 o
   5   8   6       85.94       80.67      1.89 o
   6   8   6       11.29        9.29      1.49 o
   7   8   6       13.31       15.02      2.66 o
   8   8   6        2.95       10.34      8.88 o
   0   9   6       71.40       62.66      3.22 o
   1   9   6       84.31       92.27      1.88 o
   2   9   6      112.46      107.14      1.89 o
   3   9   6        4.66        3.03      1.20 o
   4   9   6      502.01      451.20     14.05 o
   5   9   6        4.96        6.97      1.43 o
   6   9   6        3.64        3.64      2.60 o
   7   9   6        0.69        5.71      4.71 o
   8   9   6        8.22       14.24     10.94 o
   0  10   6       38.24       36.74      2.96 o
   1  10   6       86.53       81.21      1.93 o
   2  10   6      109.57       98.53      2.84 o
   3  10   6       87.33       75.52      3.76 o
   4  10   6       11.24        8.40      2.89 o
   5  10   6       11.32       12.51      2.61 o
   6  10   6        4.55        4.07      2.49 o
   7  10   6        9.53       14.59      3.15 o
   0  11   6      123.34      112.90      4.49 o
   1  11   6       97.26       86.31      5.26 o
   2  11   6       10.19        7.38      2.00 o
   3  11   6       60.10       59.08      2.01 o
   4  11   6       41.01       31.47      2.67 o
   5  11   6        0.63        2.63      2.16 o
   6  11   6        1.19        1.47      3.84 o
   7  11   6        8.09       11.66      4.64 o
   0  12   6      156.65      145.58      4.32 o
   1  12   6       59.82       55.82      2.39 o
   2  12   6      125.02      121.32      4.43 o
   3  12   6       18.91       17.69      2.68 o
   4  12   6       23.36       29.09      2.66 o
   5  12   6        9.13       18.07      3.73 o
   6  12   6        0.91        1.82      4.97 o
   0  13   6       34.86       40.48      5.07 o
   1  13   6        4.16       -0.80      2.65 o
   2  13   6        5.27        9.93      3.14 o
   3  13   6       25.74       24.08      2.63 o
   4  13   6        2.10       10.41      3.10 o
   5  13   6        4.29       12.02     13.04 o
   0  14   6       14.70        9.21      5.98 o
   1  14   6       88.42       99.01     11.46 o
   2  14   6       17.01       21.87      3.44 o
   3  14   6       16.45       26.81      9.53 o
   4  14   6        2.80        0.36      3.04 o
   0  15   6       54.55       50.91      6.04 o
   1  15   6        8.46        9.01      4.12 o
   2  15   6       18.31       25.50      5.32 o
   3  15   6        2.43       26.42     19.67 o
   0  16   6        9.46        9.41      6.49 o
   2   0   7     2863.39     3072.60     62.92 o
   3   0   7     1380.12     1479.05     16.90 o
   4   0   7      392.18      405.20      6.08 o
   5   0   7        4.23        6.17      1.95 o
   6   0   7        2.57        9.49      3.08 o
   7   0   7        3.51       -0.04      1.74 o
   8   0   7        0.24       -1.54      1.54 o
   9   0   7        4.03        7.05      3.50 o
   1   1   7     1388.67     1387.88     32.13 o
   2   1   7     2044.28     2194.48     33.99 o
   3   1   7     1359.33     1440.07     12.36 o
   4   1   7      241.95      253.84      2.49 o
   5   1   7      233.69      207.14      2.32 o
   6   1   7       14.02       20.51      0.95 o
   7   1   7       14.38       11.02      2.20 o
   8   1   7       28.33       32.03      1.82 o
   9   1   7        2.52        8.66      4.30 o
   0   2   7        6.17        1.45      2.45 o
   1   2   7     1473.57     1592.27     26.37 o
   2   2   7      187.26      174.66      3.12 o
   3   2   7      110.10      115.95      1.49 o
   4   2   7      186.76      177.02      2.06 o
   5   2   7      122.48      121.85      4.40 o
   6   2   7       64.67       67.64      1.27 o
   7   2   7       11.68       10.77      1.03 o
   8   2   7       53.84       56.70      2.08 o
   9   2   7        6.45       15.21      3.38 o
   0   3   7      625.83      675.27     13.53 o
   1   3   7     1955.72     1863.24     29.91 o
   2   3   7      158.66      183.06      1.87 o
   3   3   7      666.46      682.06      5.69 o
   4   3   7      153.34      153.96      1.78 o
   5   3   7      303.93      287.62      2.90 o
   6   3   7      198.16      187.21      2.28 o
   7   3   7       16.93       13.25      2.61 o
   8   3   7        0.08        4.53      3.35 o
   9   3   7       41.51       46.03      6.45 o
   0   4   7      447.12      420.68      7.68 o
   1   4   7      997.40     1004.16     10.84 o
   2   4   7     1583.56     1586.36     13.84 o
   3   4   7      330.48      334.21      2.94 o
   4   4   7        0.59        0.64      0.99 o
   5   4   7      158.26      158.57      5.63 o
   6   4   7      139.79      145.94      3.44 o
   7   4   7       41.47       35.72      1.64 o
   8   4   7       24.03       25.42      2.09 o
   9   4   7       11.77       19.00      2.97 o
   0   5   7      655.25      728.29     12.74 o
   1   5   7       78.96       93.83      1.58 o
   2   5   7      340.43      367.02      3.89 o
   3   5   7      156.28      147.75      1.68 o
   4   5   7      395.59      339.22      3.16 o
   5   5   7      448.11      424.87      9.70 o
   6   5   7       10.79       12.45      1.04 o
   7   5   7       80.32       85.67      3.24 o
   8   5   7       45.63       51.94      3.73 o
   9   5   7        6.53       22.63      6.12 o
   0   6   7      116.58      110.15      2.56 o
   1   6   7      115.04      118.12      1.79 o
   2   6   7       64.80       66.44      3.46 o
   3   6   7       58.38       42.92      1.39 o
   4   6   7      217.27      209.32      5.17 o
   5   6   7       53.30       50.97      1.09 o
   6   6   7      187.20      175.43      2.59 o
   7   6   7        1.82        0.37      3.01 o
   8   6   7        5.42        7.27      1.92 o
   0   7   7      152.30      156.37      4.07 o
   1   7   7      217.52      203.84      2.78 o
   2   7   7       51.33       47.59      1.37 o
   3   7   7       40.66       39.31      4.63 o
   4   7   7       49.15       45.75      7.03 o
   5   7   7       87.35       85.49      1.75 o
   6   7   7       73.65       72.27      1.95 o
   7   7   7        5.00        6.56      1.67 o
   8   7   7       18.02       22.51      2.43 o
   0   8   7       40.76       49.53      2.52 o
   1   8   7      187.17      196.30      3.65 o
   2   8   7      288.61      287.56      3.41 o
   3   8   7      361.47      364.90      5.44 o
   4   8   7      236.86      244.28      9.30 o
   5   8   7       44.06       42.36      1.47 o
   6   8   7       81.22       80.84      4.10 o
   7   8   7        6.20        8.85      5.03 o
   8   8   7        4.51        8.20      2.73 o
   0   9   7       10.64        9.61      2.12 o
   1   9   7      171.56      159.71      2.68 o
   2   9   7      165.39      170.33      3.61 o
   3   9   7       14.61       14.80      2.62 o
   4   9   7       18.51       24.88      2.85 o
   5   9   7        5.33        5.68      1.65 o
   6   9   7        0.04       -1.83      2.70 o
   7   9   7        1.33        8.03      2.30 o
   8   9   7        0.71        0.29      1.69 o
   0  10   7      138.01      142.45      4.66 o
   1  10   7       80.59       70.38      5.42 o
   2  10   7       46.24       42.40      1.81 o
   3  10   7       29.17       30.62      2.09 o
   4  10   7       23.90       21.40      1.79 o
   5  10   7       32.61       39.53      3.93 o
   6  10   7       16.00       12.61      2.59 o
   7  10   7        0.47       -2.62      7.01 o
   0  11   7       15.82       13.52      2.93 o
   1  11   7      118.59      107.81      2.69 o
   2  11   7       30.28       26.39      1.78 o
   3  11   7       25.15       28.50      2.78 o
   4  11   7       96.74       73.56      2.73 o
   5  11   7       24.64       21.18      2.59 o
   6  11   7        4.33        2.99      6.90 o
   7  11   7        6.23        2.22      4.85 o
   0  12   7        2.21        5.96      1.87 o
   1  12   7        0.95        2.81      5.23 o
   2  12   7       15.77       15.69      1.76 o
   3  12   7       15.24       14.86      3.66 o
   4  12   7        3.38        6.73      2.67 o
   5  12   7       24.06       28.63      4.85 o
   6  12   7       31.82       60.59      8.61 o
   0  13   7      247.67      253.77      9.85 o
   1  13   7        0.10        2.87      2.87 o
   2  13   7       10.90       21.34      3.92 o
   3  13   7        1.34        5.61      4.00 o
   4  13   7       56.96       64.75      3.96 o
   5  13   7        6.64       12.92      4.18 o
   0  14   7        0.05        4.37      4.77 o
   1  14   7       58.33       67.45      6.88 o
   2  14   7       13.53       18.42      3.85 o
   3  14   7       21.53       27.66      3.71 o
   4  14   7       14.73       20.22      5.50 o
   0  15   7       92.52      110.83      8.74 o
   1  15   7       13.89       22.14      4.26 o
   2  15   7       18.55       47.34     29.02 o
   3  15   7       18.12        6.14      3.53 o
   0   0   8     2896.81     3100.50    100.57 o
   1   0   8     2593.42     2884.66     66.94 o
   2   0   8     4650.27     4364.39     78.47 o
   3   0   8      431.41      501.09      6.19 o
   4   0   8        5.05        6.05      0.92 o
   5   0   8       72.97       78.54      2.15 o
   6   0   8      185.61      170.22      3.35 o
   7   0   8       68.30       59.15      2.22 o
   8   0   8        0.31       -0.26      1.97 o
   9   0   8        0.21       -7.68     12.16 o
   0   1   8      273.69      342.29      9.03 o
   1   1   8     1489.08     1543.11     30.21 o
   2   1   8      507.12      523.83     10.27 o
   3   1   8     1470.80     1552.52     24.43 o
   4   1   8      136.08      129.77      1.64 o
   5   1   8      144.05      132.25      2.53 o
   6   1   8      348.40      339.00      5.09 o
   7   1   8       29.42       29.22      1.43 o
   8   1   8        9.90       11.68      3.21 o
   9   1   8       25.20       27.10      5.35 o
   0   2   8      254.14      244.01      5.59 o
   1   2   8      904.11      922.87     24.83 o
   2   2   8       29.28       33.37      0.85 o
   3   2   8     1563.04     1597.74     13.80 o
   4   2   8      122.59      124.01      3.25 o
   5   2   8      344.65      326.10      7.06 o
   6   2   8        6.97        9.43      0.97 o
   7   2   8      119.20      105.02      2.58 o
   8   2   8       16.19       12.36      1.68 o
   9   2   8        6.66        1.20     15.17 o
   0   3   8     1037.87     1070.77     18.10 o
   1   3   8      197.50      214.06      3.34 o
   2   3   8     1299.53     1358.44     11.95 o
   3   3   8      647.53      705.38     17.96 o
   4   3   8        1.87        0.45      0.70 o
   5   3   8       80.86       66.66      1.32 o
   6   3   8      206.31      210.79      2.51 o
   7   3   8       30.39       29.94      1.48 o
   8   3   8        9.14        9.08      2.27 o
   9   3   8       15.48       24.78      7.90 o
   0   4   8      485.89      515.99      9.24 o
   1   4   8      214.00      237.90      2.92 o
   2   4   8     1441.31     1486.78     13.81 o
   3   4   8      184.46      181.63      1.86 o
   4   4   8      131.80      126.79      1.55 o
   5   4   8       33.57       31.01      1.12 o
   6   4   8      107.34       93.58      1.56 o
   7   4   8       25.16       26.42      1.35 o
   8   4   8        7.33       13.24      2.39 o
   9   4   8       37.10       45.50      5.69 o
   0   5   8     1043.87     1091.10     15.05 o
   1   5   8      660.27      720.24      8.50 o
   2   5   8      565.65      608.54      5.66 o
   3   5   8       44.76       47.31      0.99 o
   4   5   8      474.22      498.55      8.36 o
   5   5   8       39.51       43.72      1.41 o
   6   5   8       33.54       25.73      1.28 o
   7   5   8       69.81       71.40      2.04 o
   8   5   8       59.64       63.13      6.18 o
   9   5   8        4.33        3.44      4.27 o
   0   6   8       38.13       39.96      1.75 o
   1   6   8      841.78      842.91      9.75 o
   2   6   8      149.03      153.49      5.54 o
   3   6   8       64.21       62.71      1.55 o
   4   6   8      135.93      134.35      1.80 o
   5   6   8      300.44      305.64      5.13 o
   6   6   8       24.93       21.36      4.07 o
   7   6   8       57.83       63.76      4.52 o
   8   6   8        7.45        9.51      7.04 o
   0   7   8        7.08       13.58      1.02 o
   1   7   8        1.58        0.82      1.05 o
   2   7   8      281.21      277.36      5.15 o
   3   7   8        0.12       -1.07      1.49 o
   4   7   8      233.33      208.70      4.24 o
   5   7   8        1.59        4.46      1.13 o
   6   7   8       18.21       13.88      1.57 o
   7   7   8        2.52        2.51      2.09 o
   8   7   8       15.97       15.10      7.09 o
   0   8   8      200.37      195.60      3.64 o
   1   8   8      118.18      109.58      1.74 o
   2   8   8      161.06      164.19      2.64 o
   3   8   8      333.91      302.82      4.54 o
   4   8   8      195.24      193.54     10.59 o
   5   8   8        9.67       11.22      1.17 o
   6   8   8        9.62        7.03      1.77 o
   7   8   8       35.20       34.15      4.79 o
   8   8   8       19.58       24.28      5.09 o
   0   9   8      303.69      301.16      5.65 o
   1   9   8        1.44        2.31      2.68 o
   2   9   8      284.33      276.28      3.82 o
   3   9   8      159.71      148.94      2.85 o
   4   9   8       53.34       51.82      1.77 o
   5   9   8       86.39       84.43      2.51 o
   6   9   8        0.72        1.42      3.37 o
   7   9   8       15.14       17.39      3.41 o
   8   9   8        3.46       -4.10      4.38 o
   0  10   8      110.93      102.60      3.30 o
   1  10   8      252.89      245.89      4.48 o
   2  10   8       57.11       55.77      4.06 o
   3  10   8       61.78       52.36      6.50 o
   4  10   8       29.79       30.06      2.10 o
   5  10   8        1.52       -1.17      1.94 o
   6  10   8       26.91       29.23      6.71 o
   7  10   8       17.89       10.91      3.71 o
   0  11   8        2.97        1.19      3.18 o
   1  11   8       83.84       84.49      2.46 o
   2  11   8       56.26       58.76      2.11 o
   3  11   8       60.05       53.38      2.94 o
   4  11   8       60.69       46.89      2.43 o
   5  11   8       23.48       23.24      9.29 o
   6  11   8        2.99        2.40      2.77 o
   7  11   8       17.10       27.50     22.30 o
   0  12   8       31.91       38.13      2.31 o
   1  12   8       19.80       22.07      1.70 o
   2  12   8       26.47       28.53      2.60 o
   3  12   8       19.06       21.50      3.53 o
   4  12   8        0.08        5.81      2.67 o
   5  12   8        8.29       10.13      3.86 o
   6  12   8       13.61       27.24      9.16 o
   0  13   8        1.07        2.65      4.24 o
   1  13   8       30.02       35.14      4.17 o
   2  13   8       28.16       18.41      5.64 o
   3  13   8       20.46       23.43      3.15 o
   4  13   8       54.30       51.46      3.72 o
   5  13   8       12.58       12.25      4.96 o
   0  14   8        7.24       17.69      5.75 o
   1  14   8       38.88       45.38      4.01 o
   2  14   8       17.71       23.48      4.56 o
   3  14   8        9.83       21.00      8.05 o
   4  14   8       35.47       36.25      8.51 o
   0  15   8        4.94       11.68      5.28 o
   1  15   8       23.70       19.14      9.34 o
   2  15   8        9.13       26.14     12.09 o
   3  15   8        5.90        8.27      4.48 o
   1   0   9      234.34      253.36      6.06 o
   2   0   9     7324.64     6801.91    148.96 o
   3   0   9      709.74      707.07      8.62 o
   4   0   9      182.48      187.07      3.06 o
   5   0   9       16.25       20.47      1.17 o
   6   0   9       54.19       43.59      1.98 o
   7   0   9       10.61       15.54      3.54 o
   8   0   9        8.43        7.86      2.47 o
   9   0   9        8.05       26.45     16.25 o
   0   1   9      493.44      468.35      7.74 o
   1   1   9     3051.91     3179.95     53.78 o
   2   1   9     1102.45     1185.79     10.46 o
   3   1   9      402.78      446.35      3.88 o
   4   1   9      247.81      252.42      2.61 o
   5   1   9      372.73      369.14     10.84 o
   6   1   9      298.58      288.09      3.11 o
   7   1   9      147.28      129.75      2.53 o
   8   1   9       15.48       16.63      1.82 o
   9   1   9       17.32       27.04      7.93 o
   0   2   9      274.73      283.36      5.75 o
   1   2   9      144.51      163.86      3.45 o
   2   2   9      619.23      696.68     12.50 o
   3   2   9      125.05      113.33      1.54 o
   4   2   9        7.42        8.99      1.33 o
   5   2   9       40.32       31.47      2.51 o
   6   2   9      211.25      206.45      2.81 o
   7   2   9        4.33        7.12      1.31 o
   8   2   9       18.89       19.46      1.85 o
   9   2   9        9.96       14.99      3.04 o
   0   3   9      408.02      420.68      8.01 o
   1   3   9      307.69      300.25      8.19 o
   2   3   9       18.71       16.20      0.88 o
   3   3   9       31.44       30.62      0.90 o
   4   3   9       58.89       55.92      1.02 o
   5   3   9      384.18      383.05     11.12 o
   6   3   9       50.21       48.59      3.42 o
   7   3   9       41.97       34.11      2.84 o
   8   3   9        1.31        5.31      1.74 o
   9   3   9       10.16       17.25      3.29 o
   0   4   9       91.96      106.26      3.02 o
   1   4   9      333.32      359.48      4.13 o
   2   4   9       83.50       67.59      1.18 o
   3   4   9      571.37      567.85      4.79 o
   4   4   9       67.47       63.77      1.37 o
   5   4   9       92.65       96.29      5.25 o
   6   4   9       57.39       49.46      1.33 o
   7   4   9        9.27        9.55      3.03 o
   8   4   9       48.88       49.74      2.75 o
   9   4   9       10.04       10.68      2.91 o
   0   5   9      313.71      274.93      5.94 o
   1   5   9      430.81      440.06      5.49 o
   2   5   9      111.70      104.13      2.58 o
   3   5   9      418.18      403.57      8.01 o
   4   5   9       74.16       60.17      1.06 o
   5   5   9       24.96       28.65      1.67 o
   6   5   9        0.14        0.17      1.12 o
   7   5   9        6.04        7.83      1.60 o
   8   5   9        4.28        7.73      4.66 o
   0   6   9       71.28       74.94      2.25 o
   1   6   9      585.03      588.42      6.40 o
   2   6   9      539.75      535.78      5.72 o
   3   6   9      479.78      478.52      4.26 o
   4   6   9      406.95      398.31      4.87 o
   5   6   9       53.38       53.80      2.35 o
   6   6   9      151.32      144.33      3.23 o
   7   6   9       54.50       54.29      1.91 o
   8   6   9       60.55       79.76      3.68 o
   0   7   9      273.65      239.96      4.03 o
   1   7   9      636.65      656.79      6.70 o
   2   7   9       79.54       64.17      1.88 o
   3   7   9      222.09      221.54      2.79 o
   4   7   9       79.61       77.33      1.65 o
   5   7   9       23.24       18.58      1.17 o
   6   7   9       35.07       30.97      3.35 o
   7   7   9       13.15       15.38      6.65 o
   8   7   9        2.90        8.78      2.74 o
   0   8   9        4.38        3.44      1.45 o
   1   8   9        3.53        1.25      1.82 o
   2   8   9      347.50      354.86     12.89 o
   3   8   9      102.86       89.77      2.04 o
   4   8   9       93.92       95.88      2.09 o
   5   8   9       23.73       23.80      1.46 o
   6   8   9       30.33       34.56      2.42 o
   7   8   9        3.93        5.36      2.10 o
   8   8   9       11.60       24.86      4.17 o
   0   9   9       69.93       72.42      2.08 o
   1   9   9      140.38      129.89      2.53 o
   2   9   9       30.14       30.88      1.81 o
   3   9   9      104.37       91.33      4.70 o
   4   9   9      271.01      244.33      3.70 o
   5   9   9       45.33       42.08      2.01 o
   6   9   9        1.43        3.90      3.01 o
   7   9   9        5.31        5.51      3.12 o
   8   9   9        8.59        0.26      3.76 o
   0  10   9       21.97       22.35      1.69 o
   1  10   9        6.36        3.38      5.01 o
   2  10   9      266.98      264.16      4.21 o
   3  10   9       81.43       75.44      3.77 o
   4  10   9       75.32       76.83      2.73 o
   5  10   9       61.07       65.86      2.69 o
   6  10   9       41.46       46.26      3.21 o
   7  10   9        1.36       -0.09      3.27 o
   0  11   9        1.47        6.24      1.71 o
   1  11   9       72.27       69.83      3.01 o
   2  11   9      132.46      122.71      7.03 o
   3  11   9       81.15       86.48      7.70 o
   4  11   9        3.13        5.72      2.21 o
   5  11   9       41.10       45.00      3.13 o
   6  11   9        1.66        5.53      3.02 o
   7  11   9       10.62       14.52      4.44 o
   0  12   9      189.28      194.92      7.95 o
   1  12   9       90.03       88.11      3.55 o
   2  12   9       44.01       65.26     14.68 o
   3  12   9        8.68       12.18      3.35 o
   4  12   9       13.92       14.81      6.18 o
   5  12   9       17.84       16.91      3.91 o
   6  12   9        9.93       28.88     22.44 o
   0  13   9        4.70       13.64      5.47 o
   1  13   9       15.39       22.67      7.70 o
   2  13   9       77.09       68.43      4.42 o
   3  13   9       55.76       63.67      7.75 o
   4  13   9        1.56       -0.57      3.19 o
   5  13   9       20.06       19.44      5.19 o
   0  14   9       41.29       48.84      5.80 o
   1  14   9        4.48       -1.35      3.43 o
   2  14   9       48.28       69.62     15.95 o
   3  14   9        0.48        6.90      9.70 o
   4  14   9        1.60        2.47      4.79 o
   0  15   9       15.46       10.01      6.23 o
   1  15   9        1.26       -1.73      6.75 o
   2  15   9        7.16       11.77      4.00 o
   0   0  10     1668.15     1486.57     33.88 o
   1   0  10     2201.75     2269.82     36.71 o
   2   0  10     3450.18     3463.93     54.59 o
   3   0  10        1.17       -0.98      0.98 o
   4   0  10       34.95       32.43      1.32 o
   5   0  10       81.60       84.12      3.48 o
   6   0  10       46.38       45.54      2.63 o
   7   0  10        9.00        6.10      3.02 o
   8   0  10       58.25       69.58      3.16 o
   9   0  10        0.90        5.78      7.45 o
   0   1  10      103.64      133.47      2.44 o
   1   1  10      802.03      872.43      9.34 o
   2   1  10      198.35      191.89      2.16 o
   3   1  10      500.58      547.62      7.81 o
   4   1  10      150.02      138.67      4.14 o
   5   1  10      199.65      187.04      2.05 o
   6   1  10       15.59       18.00      1.10 o
   7   1  10       13.81       13.10      1.06 o
   8   1  10       26.14       31.46      2.40 o
   9   1  10       39.98       59.48      8.25 o
   0   2  10       19.03       21.28      1.95 o
   1   2  10     3283.55     3443.55     72.78 o
   2   2  10      120.82      125.84      2.48 o
   3   2  10      983.23      989.36     12.80 o
   4   2  10      717.08      710.69     14.96 o
   5   2  10        4.05        5.28      0.74 o
   6   2  10       14.84       16.06      1.12 o
   7   2  10       20.19       18.48      2.69 o
   8   2  10       18.35       16.62      5.54 o
   9   2  10       19.92       34.72     10.69 o
   0   3  10       57.79       69.81      2.72 o
   1   3  10      325.74      368.54      5.16 o
   2   3  10      304.87      288.48      8.46 o
   3   3  10      490.41      491.93      4.42 o
   4   3  10      507.85      517.60      7.96 o
   5   3  10      195.75      189.60      2.20 o
   6   3  10       13.16       11.47      1.02 o
   7   3  10       89.94       85.95      2.38 o
   8   3  10       16.44       18.51      2.28 o
   9   3  10        5.15       12.80      3.14 o
   0   4  10        9.93       12.76      1.74 o
   1   4  10       36.90       38.57      1.14 o
   2   4  10       47.76       47.49      1.07 o
   3   4  10       61.70       61.33      1.12 o
   4   4  10      431.28      419.60     11.16 o
   5   4  10      308.42      327.54      3.22 o
   6   4  10        4.23        3.93      1.11 o
   7   4  10       37.83       30.55      1.47 o
   8   4  10       10.09       16.45      2.75 o
   9   4  10       24.40       27.18      6.19 o
   0   5  10      390.59      388.61      7.38 o
   1   5  10      181.72      190.77      3.71 o
   2   5  10     1058.97     1090.51      9.79 o
   3   5  10      176.36      182.60      2.64 o
   4   5  10      638.35      599.91      5.07 o
   5   5  10       74.29       79.36      1.40 o
   6   5  10        2.32        4.60      1.22 o
   7   5  10       12.19       12.36      1.62 o
   8   5  10        6.08        7.14      2.85 o
   0   6  10       98.67       91.07      2.17 o
   1   6  10      133.92      138.44      2.48 o
   2   6  10      180.94      175.54      2.44 o
   3   6  10      297.09      311.81      3.03 o
   4   6  10      136.52      132.83      1.79 o
   5   6  10       16.44       21.27      3.15 o
   6   6  10       20.46       21.95      1.78 o
   7   6  10       20.77       24.04      2.02 o
   8   6  10       10.56       20.75      2.76 o
   9   6  10       55.31       52.67      7.56 o
   0   7  10      198.92      204.34      3.95 o
   1   7  10       66.79       58.12      1.78 o
   2   7  10       72.29       76.25      1.50 o
   3   7  10      212.00      211.85      4.27 o
   4   7  10        3.39        3.34      2.21 o
   5   7  10       85.62       81.40      1.69 o
   6   7  10       13.35       13.78      4.14 o
   7   7  10       26.50       33.50      6.16 o
   8   7  10        9.22       16.84      2.91 o
   0   8  10       79.25       59.61      2.26 o
   1   8  10       45.30       41.55      1.72 o
   2   8  10      237.25      247.38      3.38 o
   3   8  10      165.74      155.93      2.63 o
   4   8  10      161.89      155.85      2.77 o
   5   8  10       51.49       51.45      1.74 o
   6   8  10        0.59       -0.59      1.95 o
   7   8  10       11.37       13.09      2.55 o
   0   9  10        7.35        3.56      1.91 o
   1   9  10       54.02       54.39      1.93 o
   2   9  10       12.49        9.80      3.48 o
   3   9  10       62.69       59.43      1.92 o
   4   9  10      219.80      199.36      3.32 o
   5   9  10        7.85        5.73      1.88 o
   6   9  10        5.83        5.60      3.21 o
   7   9  10        0.03        0.53      2.29 o
   8   9  10        3.21        0.80      2.99 o
   0  10  10       78.36       69.81      3.26 o
   1  10  10      234.34      217.49      6.71 o
   2  10  10       23.47       24.31      5.15 o
   3  10  10       60.79       58.18      2.04 o
   4  10  10       15.15       11.89      2.06 o
   5  10  10       17.55       15.85      5.11 o
   6  10  10        1.98       -2.21      4.96 o
   7  10  10        4.11       -0.54      9.69 o
   0  11  10       46.52       43.86      2.91 o
   1  11  10      239.52      214.04      8.94 o
   2  11  10       59.75       51.64      3.00 o
   3  11  10       18.06       18.10      3.73 o
   4  11  10       11.32        7.29      5.30 o
   5  11  10        0.98        2.97      3.51 o
   6  11  10       13.94       15.25      3.08 o
   0  12  10      101.39      125.14      7.28 o
   1  12  10       55.46       56.67      7.62 o
   2  12  10       89.24       81.73      7.30 o
   3  12  10       12.78       12.65      5.74 o
   4  12  10       12.71       12.68      2.80 o
   5  12  10       10.40       28.34     12.50 o
   6  12  10       18.65       20.13     13.66 o
   0  13  10        9.62       12.93      5.62 o
   1  13  10       37.91       42.63      4.26 o
   2  13  10        7.83       15.20      5.07 o
   3  13  10        2.58       10.17      3.46 o
   4  13  10       31.30       42.29      8.13 o
   5  13  10       17.57       27.36      4.30 o
   0  14  10       43.89       48.50      6.57 o
   1  14  10        6.19        8.75     10.20 o
   2  14  10        9.60        8.41      6.99 o
   3  14  10        6.26        6.67      3.62 o
   4  14  10       18.01       26.87      5.21 o
   0  15  10        0.00       23.67      8.31 o
   1  15  10       13.45       26.98     11.41 o
   2  15  10        3.61       10.22      4.84 o
   1   0  11      952.96     1055.19     37.52 o
   2   0  11     2909.34     3007.64    111.25 o
   3   0  11       19.96       22.49      2.30 o
   4   0  11      626.23      631.13     10.26 o
   5   0  11      303.01      277.12      4.23 o
   6   0  11      127.17      118.52      5.15 o
   7   0  11      146.24      134.26      3.71 o
   8   0  11        0.24        2.57      2.14 o
   9   0  11       50.60       84.32      9.52 o
   0   1  11      232.87      272.50      4.30 o
   1   1  11      629.52      688.16      7.05 o
   2   1  11      538.29      573.64      5.32 o
   3   1  11       42.25       43.12      0.95 o
   4   1  11      220.00      231.33      8.95 o
   5   1  11      209.10      197.73      2.24 o
   6   1  11      191.86      175.52      6.89 o
   7   1  11       40.64       35.78      4.28 o
   8   1  11       11.80       13.71      2.17 o
   9   1  11       12.17       31.43     10.78 o
   0   2  11       69.15       65.53      1.71 o
   1   2  11     1075.59     1112.73     11.87 o
   2   2  11      764.46      760.72      7.41 o
   3   2  11      611.81      623.08      5.43 o
   4   2  11       39.33       37.58      1.00 o
   5   2  11      416.64      412.92      3.62 o
   6   2  11        1.00        0.25      1.69 o
   7   2  11        8.41        1.85      3.78 o
   8   2  11       20.20       22.89      2.44 o
   9   2  11       11.11       21.45      4.13 o
   0   3  11     1648.72     1726.41     29.07 o
   1   3  11      228.33      222.98      4.01 o
   2   3  11      542.89      535.60     14.95 o
   3   3  11      297.95      284.75      9.65 o
   4   3  11      310.42      300.56      9.33 o
   5   3  11       12.55       18.84      0.79 o
   6   3  11       82.80       74.46      1.82 o
   7   3  11       39.04       35.61      4.73 o
   8   3  11       21.87       33.15      2.37 o
   9   3  11       10.03       17.76      2.66 o
   0   4  11      260.36      233.20      4.97 o
   1   4  11      205.41      196.66      5.94 o
   2   4  11      461.74      449.93      6.05 o
   3   4  11      479.60      503.32      4.39 o
   4   4  11      115.02      103.38      3.15 o
   5   4  11       93.09       79.13      1.80 o
   6   4  11       77.70       74.27      1.61 o
   7   4  11       19.43       14.20      1.90 o
   8   4  11        4.83        6.80      2.55 o
   0   5  11      231.06      215.42      5.02 o
   1   5  11      112.38      124.19      2.24 o
   2   5  11       54.21       46.45      1.17 o
   3   5  11      351.33      337.55      3.27 o
   4   5  11      178.26      186.33      2.12 o
   5   5  11      493.00      472.85      4.67 o
   6   5  11       97.57       91.32      1.81 o
   7   5  11       37.37       35.57      2.18 o
   8   5  11        3.86       -0.77      2.95 o
   0   6  11      142.85      130.66      3.72 o
   1   6  11      122.58      125.03      2.40 o
   2   6  11      150.61      142.51      2.26 o
   3   6  11      332.37      329.08      3.32 o
   4   6  11       36.90       33.24      1.01 o
   5   6  11       32.21       32.57      1.29 o
   6   6  11       24.44       29.13      1.41 o
   7   6  11       10.27       13.96      2.53 o
   8   6  11       15.69       24.97      3.41 o
   0   7  11       12.30       11.68      1.16 o
   1   7  11       61.79       59.84      1.66 o
   2   7  11      125.62      116.77      1.92 o
   3   7  11      128.00      122.97      2.12 o
   4   7  11      192.87      190.81      4.17 o
   5   7  11       24.39       29.53      2.86 o
   6   7  11       23.33       21.00      2.54 o
   7   7  11        8.84        8.23      2.28 o
   8   7  11       16.19       15.44      2.72 o
   0   8  11        0.23        0.60      0.93 o
   1   8  11       58.87       53.23      1.78 o
   2   8  11       83.33       85.65      1.84 o
   3   8  11       35.11       33.47      1.58 o
   4   8  11        3.10        1.67      3.14 o
   5   8  11        6.57        5.03      1.79 o
   6   8  11        3.78        2.61      2.26 o
   7   8  11        7.17       12.12      2.57 o
   8   8  11        2.94        4.10      6.69 o
   0   9  11       55.08       55.91      2.56 o
   1   9  11       88.69       83.26     14.06 o
   2   9  11       23.42       24.65      1.29 o
   3   9  11       25.22       24.46      4.36 o
   4   9  11        5.63        4.45      1.44 o
   5   9  11       24.23       28.84      2.23 o
   6   9  11       41.25       50.62      3.02 o
   7   9  11        3.96        5.96      3.42 o
   0  10  11       17.20       14.01      2.19 o
   1  10  11       31.83       23.81      2.06 o
   2  10  11      170.86      166.71      3.26 o
   3  10  11       43.92       43.11      7.14 o
   4  10  11       34.16       37.13      2.47 o
   5  10  11       80.38       78.36      3.41 o
   6  10  11        5.81       10.71      3.55 o
   7  10  11        0.52        8.38      4.70 o
   0  11  11       24.10       31.33      4.74 o
   1  11  11       28.65       30.76      3.85 o
   2  11  11       16.14       16.57      7.07 o
   3  11  11       15.12       18.44      2.51 o
   4  11  11       11.49        5.15      2.82 o
   5  11  11       30.14       30.64      3.80 o
   6  11  11       14.99       20.42      4.44 o
   0  12  11        2.58        2.19      5.57 o
   1  12  11       65.19       62.95      4.22 o
   2  12  11       93.14       78.14      7.19 o
   3  12  11       13.13       27.22     18.13 o
   4  12  11        5.03        7.54      2.95 o
   5  12  11       28.47       36.47      3.92 o
   6  12  11        6.50        2.16      6.46 o
   0  13  11       30.07       38.64      6.27 o
   1  13  11       29.29       26.46      4.29 o
   2  13  11       14.33       19.30      3.74 o
   3  13  11       33.91       24.35      7.22 o
   4  13  11        7.06       23.16      9.84 o
   5  13  11       21.55       24.61      5.46 o
   0  14  11        3.49       13.46      5.20 o
   1  14  11        4.24       12.42      3.68 o
   2  14  11       40.84       51.40     10.58 o
   3  14  11       11.63       10.80      6.67 o
   0  15  11       16.91       10.59      5.08 o
   1  15  11        1.88        7.02      4.44 o
   0   0  12       81.72       90.46      3.40 o
   1   0  12      185.17      194.10      4.20 o
   2   0  12      307.35      320.55     12.57 o
   3   0  12       45.70       33.36      1.52 o
   4   0  12      843.99      804.74     10.27 o
   5   0  12      142.87      150.02      2.65 o
   6   0  12        8.84        7.87      1.35 o
   7   0  12      248.28      238.43      8.31 o
   8   0  12        0.65        2.34      5.06 o
   9   0  12       41.82       58.86     22.66 o
   0   1  12      968.73     1087.87     15.03 o
   1   1  12      843.79      990.09     10.50 o
   2   1  12      859.19      889.01      9.05 o
   3   1  12       82.14       84.88      1.33 o
   4   1  12      137.82      135.82      7.76 o
   5   1  12       22.58       19.26      0.99 o
   6   1  12       40.77       35.10      1.37 o
   7   1  12       18.93       18.24      2.35 o
   8   1  12       49.30       45.69      6.92 o
   9   1  12       29.76       54.45      4.35 o
   0   2  12      190.50      209.96      3.53 o
   1   2  12      717.03      748.34      7.80 o
   2   2  12      623.27      620.62     11.56 o
   3   2  12      313.96      292.99      6.00 o
   4   2  12       10.10        7.14      0.86 o
   5   2  12      171.24      161.83      2.79 o
   6   2  12       24.89       20.51      2.05 o
   7   2  12        3.02        0.52      1.09 o
   8   2  12       12.19       13.88      2.31 o
   9   2  12       12.50       16.35      4.74 o
   0   3  12        0.23       -1.39      2.24 o
   1   3  12      606.81      613.20      6.41 o
   2   3  12      239.13      218.77      2.76 o
   3   3  12      290.21      284.82      7.15 o
   4   3  12      692.74      639.48     13.99 o
   5   3  12      100.75       94.25      1.40 o
   6   3  12       20.28       16.16      1.29 o
   7   3  12        8.09        8.72      2.03 o
   8   3  12        8.47       13.03      5.10 o
   0   4  12       49.05       47.60      2.36 o
   1   4  12      137.80      151.54      5.92 o
   2   4  12       93.35       96.32      1.52 o
   3   4  12      319.46      311.19      5.16 o
   4   4  12      201.89      197.31      2.26 o
   5   4  12      238.05      210.36      4.25 o
   6   4  12       32.07       38.62      1.38 o
   7   4  12       54.06       55.01      2.13 o
   8   4  12        9.92       12.89      2.29 o
   0   5  12      621.61      618.59     11.33 o
   1   5  12      151.68      158.93      2.53 o
   2   5  12      117.54      105.98      1.64 o
   3   5  12       58.19       54.71      1.21 o
   4   5  12      432.69      395.61      4.00 o
   5   5  12       31.67       30.28      1.09 o
   6   5  12       59.39       52.84      1.48 o
   7   5  12        9.30       11.98      1.88 o
   8   5  12       61.57       67.80      4.36 o
   9   5  12       36.04       41.73      7.15 o
   0   6  12       18.51       16.61      2.26 o
   1   6  12      532.35      547.17      6.44 o
   2   6  12       64.04       67.33      1.69 o
   3   6  12       69.71       61.09      1.72 o
   4   6  12      139.35      136.51      2.66 o
   5   6  12       91.34       82.37      1.70 o
   6   6  12        7.05        8.72      1.37 o
   7   6  12        9.62       14.60      4.32 o
   8   6  12       16.74       21.83      3.93 o
   0   7  12      222.63      221.43      5.33 o
   1   7  12       48.61       46.52      2.51 o
   2   7  12      154.74      154.37      2.64 o
   3   7  12       73.93       61.00      1.53 o
   4   7  12        4.19        2.39      2.61 o
   5   7  12       38.52       34.34      1.82 o
   6   7  12       32.78       33.74      2.31 o
   7   7  12        3.42        7.19      2.03 o
   8   7  12       22.65       39.66      9.15 o
   0   8  12        0.14        4.37      1.19 o
   1   8  12      194.11      185.32      3.79 o
   2   8  12       43.49       39.80      4.85 o
   3   8  12       21.33       19.98      5.77 o
   4   8  12       98.75       91.74      2.17 o
   5   8  12       20.51       17.88      2.13 o
   6   8  12        2.35        7.91      2.50 o
   7   8  12        0.79        0.44      7.06 o
   8   8  12        0.53       10.80      4.97 o
   0   9  12       66.97       72.42      2.91 o
   1   9  12        0.31        0.67      2.34 o
   2   9  12        1.37        0.74      2.78 o
   3   9  12       96.38       88.92      2.27 o
   4   9  12       32.79       29.83      2.17 o
   5   9  12       34.80       33.83      5.95 o
   6   9  12        8.71       18.82      5.27 o
   7   9  12        1.78        4.95      3.58 o
   0  10  12        7.77        8.82      2.12 o
   1  10  12       57.66       45.24      5.32 o
   2  10  12      113.97       97.09      3.09 o
   3  10  12       40.76       46.18      4.57 o
   4  10  12       23.15       26.40      4.92 o
   5  10  12        3.40        7.44      2.69 o
   6  10  12        5.72        3.39      2.85 o
   7  10  12        5.81        0.58      4.02 o
   0  11  12       10.25       15.32      5.86 o
   1  11  12       40.73       50.77      8.77 o
   2  11  12       31.97       34.20      6.99 o
   3  11  12       86.24       88.90      8.66 o
   4  11  12       63.35       71.88      3.70 o
   5  11  12       24.09       26.50      4.00 o
   6  11  12       21.80       28.39      4.21 o
   0  12  12        0.23       -2.57      5.35 o
   1  12  12       28.95       18.72      5.79 o
   2  12  12       10.81       15.68      3.49 o
   3  12  12        2.27       10.90     12.91 o
   4  12  12       10.84       16.70      3.03 o
   5  12  12        6.48       10.20      3.96 o
   0  13  12       62.77       72.28      6.36 o
   1  13  12        4.67        2.65      3.51 o
   2  13  12        1.64        2.48     12.18 o
   3  13  12        6.04       17.13      4.21 o
   4  13  12        6.76        9.56      5.06 o
   0  14  12       18.81       33.65      5.85 o
   1  14  12        4.35       10.25      6.22 o
   2  14  12        0.96       -3.57      7.47 o
   3  14  12       10.80        5.36      4.28 o
   0  15  12        0.62       10.70      5.80 o
   1  15  12       11.81        8.87      3.95 o
   1   0  13      342.77      342.98      8.46 o
   2   0  13       49.54       46.71      1.77 o
   3   0  13      232.03      234.13      5.50 o
   4   0  13        9.67       13.94      2.65 o
   5   0  13        7.35        4.16      3.50 o
   6   0  13       38.16       41.05      1.85 o
   7   0  13       52.79       49.88      3.37 o
   8   0  13        0.22        7.86      4.26 o
   9   0  13        2.54        2.52      8.21 o
   0   1  13       36.01       30.88      1.26 o
   1   1  13       82.12       67.55      1.67 o
   2   1  13       30.97       30.34      1.14 o
   3   1  13      228.24      209.48      3.90 o
   4   1  13       39.27       34.59      1.06 o
   5   1  13      585.59      553.03     11.87 o
   6   1  13       59.85       54.84      1.46 o
   7   1  13       11.25       12.03      1.85 o
   8   1  13        7.83       13.36      2.18 o
   0   2  13       93.41      110.66      2.40 o
   1   2  13      846.83      816.30      9.77 o
   2   2  13      196.02      183.30      3.52 o
   3   2  13      121.05      106.62      1.41 o
   4   2  13       94.23       85.85      1.41 o
   5   2  13       94.97       97.29      4.19 o
   6   2  13      168.86      159.54      2.57 o
   7   2  13       25.63       32.53      2.45 o
   8   2  13       22.59       28.73      2.49 o
   0   3  13       33.87       30.07      1.79 o
   1   3  13      350.50      345.03      4.04 o
   2   3  13       47.82       45.22      2.21 o
   3   3  13      164.95      158.34      5.44 o
   4   3  13      189.49      180.13      2.73 o
   5   3  13       60.47       59.14      1.26 o
   6   3  13       57.70       51.74      1.43 o
   7   3  13        1.53       -1.58      3.47 o
   8   3  13       31.33       36.30      2.52 o
   0   4  13      120.50      118.68      3.37 o
   1   4  13      166.63      164.20      2.51 o
   2   4  13      100.78       88.28      1.61 o
   3   4  13      114.77      111.03      3.09 o
   4   4  13      417.46      431.19      9.62 o
   5   4  13      168.35      152.72      3.11 o
   6   4  13      156.36      136.18      2.00 o
   7   4  13        5.29        9.57      3.59 o
   8   4  13       33.31       40.67      2.78 o
   0   5  13       94.89       93.74      3.31 o
   1   5  13       37.45       39.34      2.49 o
   2   5  13       61.61       48.62      1.20 o
   3   5  13      605.00      583.59      7.26 o
   4   5  13      109.23       91.60      4.35 o
   5   5  13       66.33       58.67      1.29 o
   6   5  13       59.11       49.88      1.45 o
   7   5  13        8.97       13.06      5.13 o
   8   5  13        8.60       18.73      4.71 o
   0   6  13       41.21       31.33      2.55 o
   1   6  13      253.54      238.27      3.52 o
   2   6  13      198.38      190.50      2.85 o
   3   6  13      134.06      136.07      1.96 o
   4   6  13      297.69      263.46      3.08 o
   5   6  13       54.52       56.50      3.58 o
   6   6  13        2.83        4.82      3.61 o
   7   6  13        7.40        9.33      2.03 o
   8   6  13       18.24       27.80      3.42 o
   0   7  13       15.65       14.56      2.55 o
   1   7  13       82.15       84.13      4.18 o
   2   7  13       88.91       91.53      2.95 o
   3   7  13      213.97      197.64      3.65 o
   4   7  13      143.28      124.70      2.01 o
   5   7  13       15.78       16.70      2.38 o
   6   7  13        9.27        6.43      2.06 o
   7   7  13        3.34       11.83      5.46 o
   0   8  13       68.01       75.50      5.09 o
   1   8  13       82.11       85.53      2.01 o
   2   8  13       70.31       61.57      3.41 o
   3   8  13      118.92      103.86      3.54 o
   4   8  13       25.55       23.76      4.21 o
   5   8  13       14.80       14.26      2.15 o
   6   8  13        1.94        2.42      2.78 o
   7   8  13        6.45       10.32      6.38 o
   0   9  13        2.12        2.19      3.85 o
   1   9  13       56.90       50.97      4.38 o
   2   9  13      155.16      153.43      5.79 o
   3   9  13      262.77      241.70      9.97 o
   4   9  13        2.67       -0.20      2.71 o
   5   9  13       42.26       34.19      3.04 o
   6   9  13       18.65       32.06      3.00 o
   7   9  13        1.52       10.40      4.55 o
   0  10  13       22.62       23.99      1.99 o
   1  10  13       49.86       43.12      2.67 o
   2  10  13       23.52       17.68      2.49 o
   3  10  13       42.68       41.25      3.21 o
   4  10  13        6.96        8.88      4.63 o
   5  10  13       14.14       13.56      5.23 o
   6  10  13        1.00        6.79      3.27 o
   7  10  13        3.54        4.17      5.81 o
   0  11  13        3.22        8.87      5.24 o
   1  11  13       70.56       72.24      5.14 o
   2  11  13       17.00        9.63      6.39 o
   3  11  13       11.65       19.67      3.73 o
   4  11  13       23.95       26.19      5.31 o
   5  11  13        7.33        6.38     13.21 o
   6  11  13       16.14       23.76      5.06 o
   0  12  13       36.65       31.33      5.74 o
   1  12  13       16.74       14.92      7.10 o
   2  12  13       18.94       24.81      3.40 o
   3  12  13       37.18       32.96      4.08 o
   4  12  13        2.23       14.42      6.66 o
   5  12  13       12.30       11.76      4.45 o
   0  13  13        0.00        4.10      6.10 o
   1  13  13       12.98       12.50      3.83 o
   2  13  13       22.05       14.52      4.15 o
   3  13  13        0.13       -1.96      6.66 o
   4  13  13       13.60       12.26     15.80 o
   0  14  13       11.62       33.75      6.33 o
   1  14  13        5.08        4.24      4.47 o
   2  14  13       20.04       18.92      5.00 o
   3  14  13        9.03       22.69      5.10 o
   0   0  14      742.21      714.74     14.36 o
   1   0  14      197.14      226.92      6.26 o
   2   0  14        7.95        7.26      1.69 o
   3   0  14      246.00      221.78      3.93 o
   4   0  14      148.39      138.63      3.25 o
   5   0  14       53.18       41.62      1.96 o
   6   0  14        0.02       -0.44      2.51 o
   7   0  14       12.99       13.22      2.71 o
   8   0  14       11.51       15.42      3.29 o
   0   1  14      672.54      663.91     10.06 o
   1   1  14       22.18       15.53      1.04 o
   2   1  14      194.61      199.41      3.33 o
   3   1  14       96.90       80.40      1.91 o
   4   1  14       89.84       78.49      2.39 o
   5   1  14      223.97      233.65      4.86 o
   6   1  14       25.64       16.30      2.62 o
   7   1  14       67.91       64.47      2.54 o
   8   1  14        7.69       10.78      2.15 o
   0   2  14       24.37       31.24      1.18 o
   1   2  14      372.15      360.49      3.86 o
   2   2  14       41.65       46.11      3.17 o
   3   2  14       47.25       41.46      1.90 o
   4   2  14      699.27      686.17     13.85 o
   5   2  14       34.06       34.59      1.16 o
   6   2  14       29.94       29.07      1.75 o
   7   2  14        4.36        5.15      2.17 o
   8   2  14        0.20        5.08      3.71 o
   0   3  14     1046.69     1036.44     16.24 o
   1   3  14      357.66      350.23      4.10 o
   2   3  14      232.43      243.30      8.16 o
   3   3  14      109.72       95.09      4.86 o
   4   3  14      171.55      146.10      1.79 o
   5   3  14       22.75       10.19      1.78 o
   6   3  14        3.06        7.04      1.35 o
   7   3  14        5.88        7.64      3.60 o
   8   3  14        3.66        7.93      3.72 o
   0   4  14      104.08       96.11      3.03 o
   1   4  14      323.27      324.93      5.72 o
   2   4  14      722.96      708.47      8.88 o
   3   4  14      366.17      352.62      9.64 o
   4   4  14      236.37      213.65      2.74 o
   5   4  14      105.70      106.14      2.53 o
   6   4  14       49.57       45.10      2.77 o
   7   4  14       43.71       55.12      2.00 o
   8   4  14       56.94       77.77      3.59 o
   0   5  14       83.62       94.84      2.85 o
   1   5  14       50.13       46.02      1.63 o
   2   5  14       79.99       82.75      2.52 o
   3   5  14       34.05       34.98      1.12 o
   4   5  14      257.09      255.53     10.68 o
   5   5  14      355.58      315.90     11.73 o
   6   5  14       26.39       24.52      1.51 o
   7   5  14       22.13       22.86      1.95 o
   8   5  14       14.38       21.46      3.10 o
   0   6  14      508.40      482.55     10.72 o
   1   6  14       18.37       16.92      3.81 o
   2   6  14      195.23      177.22      2.75 o
   3   6  14       76.05       86.50      1.66 o
   4   6  14       79.89       73.87      2.73 o
   5   6  14        7.01       10.43      1.24 o
   6   6  14        6.62       10.26      1.87 o
   7   6  14       11.82        9.90      2.06 o
   8   6  14       43.18       32.90      5.60 o
   0   7  14      205.64      211.38      5.44 o
   1   7  14      241.26      235.05      7.88 o
   2   7  14      180.05      183.61      3.42 o
   3   7  14       86.18       67.92      2.04 o
   4   7  14       11.66       10.09      1.25 o
   5   7  14       58.01       56.02      1.69 o
   6   7  14       15.48       20.03      3.35 o
   7   7  14        2.24        7.83      2.27 o
   8   7  14       17.34       12.76      6.28 o
   0   8  14      238.25      233.46      8.20 o
   1   8  14       12.98       13.10      1.52 o
   2   8  14       76.59       67.33      2.10 o
   3   8  14       42.72       39.50      1.81 o
   4   8  14       11.99        9.20      1.60 o
   5   8  14       13.88       14.36      1.65 o
   6   8  14       24.92       32.07      3.37 o
   7   8  14        4.23       18.50      3.93 o
   0   9  14       24.32       24.23      1.84 o
   1   9  14       17.68       18.66      2.97 o
   2   9  14       40.12       41.02      3.60 o
   3   9  14       74.03       64.76      2.60 o
   4   9  14       19.73       19.71      3.87 o
   5   9  14        4.15        8.21      2.79 o
   6   9  14       22.78       27.18      4.80 o
   7   9  14       11.76        5.62     11.82 o
   0  10  14        4.39        4.83      5.22 o
   1  10  14       10.48       13.29      1.74 o
   2  10  14        5.83        7.00      2.92 o
   3  10  14       85.01       76.01      4.33 o
   4  10  14       46.50       38.94      8.29 o
   5  10  14       66.71       72.45      3.58 o
   6  10  14        4.27       17.59      3.30 o
   0  11  14        6.00        4.10      5.04 o
   1  11  14       34.34       38.63     11.10 o
   2  11  14       19.76       18.24      4.03 o
   3  11  14       91.65       98.39      4.59 o
   4  11  14        1.96       -2.22      3.63 o
   5  11  14       35.12       45.04      4.33 o
   6  11  14       28.31       31.29      5.67 o
   0  12  14       22.21       15.00      5.73 o
   1  12  14        2.27       14.16      4.14 o
   2  12  14       18.24       20.96      4.78 o
   3  12  14        7.61        9.33      5.25 o
   4  12  14       31.59       29.92      6.51 o
   5  12  14        3.91        5.81      4.29 o
   0  13  14       18.41       23.43      5.98 o
   1  13  14       14.15       24.58     12.33 o
   2  13  14       19.53       36.20      4.23 o
   3  13  14        3.40        7.86      9.12 o
   4  13  14        8.15        3.95     15.38 o
   0  14  14        2.71       13.76      6.22 o
   1  14  14       10.96        7.44      8.41 o
   2  14  14       34.35       38.11      4.69 o
   1   0  15        9.98       18.19      4.74 o
   2   0  15      557.40      535.00     13.21 o
   3   0  15      302.76      310.73      9.23 o
   4   0  15      223.96      210.01      3.68 o
   5   0  15       81.29       78.76      4.05 o
   6   0  15       40.13       37.74      3.57 o
   7   0  15       32.31       33.96      3.06 o
   8   0  15        2.28        9.69      8.68 o
   0   1  15      212.79      213.04      4.28 o
   1   1  15       41.84       43.88      1.32 o
   2   1  15      488.19      499.26     16.36 o
   3   1  15       13.48       13.91      1.24 o
   4   1  15        7.76        7.25      2.76 o
   5   1  15       20.12       22.75      1.19 o
   6   1  15       35.82       31.43      1.41 o
   7   1  15       23.54       24.16      2.27 o
   8   1  15       13.56       13.83      4.68 o
   0   2  15        0.52        1.78      0.93 o
   1   2  15       17.13       13.55      0.94 o
   2   2  15      782.36      830.91      8.29 o
   3   2  15      420.96      403.48      3.91 o
   4   2  15      338.11      323.19      3.41 o
   5   2  15       22.52       18.01      1.17 o
   6   2  15       20.55       16.79      3.03 o
   7   2  15        0.40        1.68      4.53 o
   8   2  15        3.29       10.90      2.88 o
   0   3  15      105.83      110.32      3.08 o
   1   3  15       48.73       45.61      1.28 o
   2   3  15        1.85        2.28      0.80 o
   3   3  15       18.80       19.34      1.81 o
   4   3  15      209.53      216.83      3.11 o
   5   3  15       46.93       39.07      1.33 o
   6   3  15       18.01       13.85      1.85 o
   7   3  15       23.12       22.03      2.35 o
   8   3  15       35.13       44.18      3.01 o
   0   4  15       13.78       10.80      2.03 o
   1   4  15       24.73       21.38      1.78 o
   2   4  15      103.33       98.18      1.59 o
   3   4  15      168.12      157.96      2.09 o
   4   4  15      165.50      148.12      3.87 o
   5   4  15       75.27       65.79      1.36 o
   6   4  15        3.85        1.98      1.65 o
   7   4  15        1.15        3.01      2.58 o
   8   4  15       11.93        7.14      2.36 o
   0   5  15       45.42       44.83      2.61 o
   1   5  15      250.64      249.78      4.24 o
   2   5  15       44.25       41.67      1.18 o
   3   5  15      582.96      569.80     13.22 o
   4   5  15      248.27      227.67      5.90 o
   5   5  15       24.64       23.57      2.61 o
   6   5  15       24.54       23.57      1.60 o
   7   5  15       10.24       12.72      1.71 o
   8   5  15       15.25       19.46      2.98 o
   0   6  15      129.94      143.04      5.06 o
   1   6  15       77.48       78.51      7.68 o
   2   6  15      236.02      232.83      4.47 o
   3   6  15       26.50       28.02      1.42 o
   4   6  15      189.07      171.19      5.55 o
   5   6  15        8.56       13.03      1.80 o
   6   6  15        5.46        6.29      1.58 o
   7   6  15       44.03       47.89      5.30 o
   0   7  15        0.45        0.07      4.22 o
   1   7  15       47.35       50.97      4.03 o
   2   7  15      105.87      105.24      2.35 o
   3   7  15       78.95       75.87      2.05 o
   4   7  15       47.23       42.83      5.72 o
   5   7  15       55.29       53.68      2.53 o
   6   7  15       38.44       38.63      2.56 o
   7   7  15       34.85       35.42      7.20 o
   0   8  15        0.90        5.57      4.65 o
   1   8  15      182.25      188.16      3.73 o
   2   8  15       40.02       40.48      3.41 o
   3   8  15       70.05       64.14      2.60 o
   4   8  15       35.96       30.49      2.86 o
   5   8  15       50.83       47.26     11.34 o
   6   8  15       19.62       32.54      2.80 o
   7   8  15       15.20       46.11     16.00 o
   0   9  15       67.01       66.99      5.86 o
   1   9  15       28.70       23.13      2.02 o
   2   9  15      113.18       95.54     14.97 o
   3   9  15       33.42       29.06      5.49 o
   4   9  15        8.43       14.32      2.26 o
   5   9  15        7.61       13.18      4.18 o
   6   9  15       11.81       17.97      3.31 o
   7   9  15        8.01       11.94      6.62 o
   0  10  15       56.43       67.66      6.29 o
   1  10  15       67.16       64.27      4.04 o
   2  10  15       12.98       17.37      9.22 o
   3  10  15       84.36       77.60      3.32 o
   4  10  15       17.73       15.90      4.50 o
   5  10  15        7.37        7.88      3.08 o
   6  10  15       52.31       66.73      4.60 o
   0  11  15       46.90       50.45      4.62 o
   1  11  15       22.24       19.54      3.66 o
   2  11  15       71.97       80.83      4.29 o
   3  11  15       12.96       21.94      4.28 o
   4  11  15       15.75       18.05      7.39 o
   5  11  15        0.31        9.74      5.23 o
   0  12  15       22.68       27.45      7.08 o
   1  12  15        9.64        6.89      4.49 o
   2  12  15       16.08       24.86      4.06 o
   3  12  15        4.69       15.08      3.85 o
   4  12  15       25.03       23.46      6.50 o
   5  12  15        6.15        6.56      4.38 o
   0  13  15       13.57       32.16      7.10 o
   1  13  15       11.62       25.69      4.51 o
   2  13  15       35.59       39.92      6.53 o
   3  13  15       14.52       58.54     43.13 o
   0  14  15        9.04        8.62      6.50 o
   1  14  15       59.42       79.74     17.20 o
   2  14  15        1.93       -3.66      4.55 o
   0   0  16      983.57     1122.49     26.17 o
   1   0  16      565.46      560.27     10.80 o
   2   0  16      581.67      532.58      8.23 o
   3   0  16       72.58       77.05      5.97 o
   4   0  16        4.63        1.79      2.39 o
   5   0  16       20.41       27.71      4.42 o
   6   0  16       36.06       29.74      4.17 o
   7   0  16       20.27       26.32      5.36 o
   8   0  16        1.40        9.05      7.26 o
   0   1  16        1.89        2.57      1.12 o
   1   1  16       36.74       27.30      1.24 o
   2   1  16      250.75      246.63      7.92 o
   3   1  16      237.43      216.50      2.82 o
   4   1  16        9.48        9.95      2.62 o
   5   1  16       23.92       16.52      3.60 o
   6   1  16        2.67        0.43      1.65 o
   7   1  16        0.13       -0.92      2.47 o
   8   1  16        3.63        6.52      3.04 o
   0   2  16       12.25        6.40      0.91 o
   1   2  16      225.84      213.19      4.39 o
   2   2  16      204.90      211.55      2.92 o
   3   2  16      178.15      168.17      2.95 o
   4   2  16       99.15       95.12      2.15 o
   5   2  16       18.36       19.38      1.30 o
   6   2  16       16.01       18.10      2.52 o
   7   2  16       10.42       16.34      5.57 o
   8   2  16       21.57       34.30      3.63 o
   0   3  16      190.56      180.65      4.38 o
   1   3  16      433.85      418.86      4.71 o
   2   3  16       25.58       30.51      1.13 o
   3   3  16       30.62       26.78      1.32 o
   4   3  16       13.96       17.06      1.12 o
   5   3  16       27.67       30.25      1.91 o
   6   3  16       16.43       11.21      2.19 o
   7   3  16        0.78       -0.83      3.34 o
   8   3  16        2.38        4.57      2.63 o
   0   4  16      298.26      318.63      6.10 o
   1   4  16       15.99       18.02      1.36 o
   2   4  16      470.77      471.89      5.25 o
   3   4  16      151.72      142.97      4.29 o
   4   4  16      188.27      171.07      5.67 o
   5   4  16       25.48       22.82      1.28 o
   6   4  16        8.01        6.06      1.74 o
   7   4  16        1.66        1.84      5.73 o
   8   4  16       18.40       21.42      3.48 o
   0   5  16      662.51      621.43     10.54 o
   1   5  16      224.03      221.40      6.77 o
   2   5  16       38.01       46.22      4.93 o
   3   5  16      203.47      199.43      7.25 o
   4   5  16       31.92       34.19      1.86 o
   5   5  16       18.81       23.52      1.50 o
   6   5  16       23.46       26.66      1.94 o
   7   5  16       55.36       63.63      4.12 o
   8   5  16       17.62       13.58      7.14 o
   0   6  16       17.79       22.65      2.87 o
   1   6  16      164.01      151.51      3.36 o
   2   6  16       41.78       36.70      2.66 o
   3   6  16       33.12       28.63      2.05 o
   4   6  16      130.66      120.56      2.01 o
   5   6  16        2.55        2.54      2.94 o
   6   6  16       10.25       11.07      2.67 o
   7   6  16       15.95       22.19      5.61 o
   0   7  16       27.24       26.11      3.32 o
   1   7  16      188.40      196.94     15.86 o
   2   7  16        6.86       10.57      1.77 o
   3   7  16       24.66       25.51      1.50 o
   4   7  16       40.71       36.88      1.40 o
   5   7  16       11.33       12.22      3.51 o
   6   7  16        3.52        7.20      2.00 o
   7   7  16       38.00       62.12     23.54 o
   0   8  16        7.86       11.68      4.61 o
   1   8  16       16.69       18.39      3.52 o
   2   8  16      177.23      164.91      6.64 o
   3   8  16      111.96      101.38      4.73 o
   4   8  16        3.08        7.59      5.15 o
   5   8  16        0.00        1.86      2.31 o
   6   8  16       19.06       20.95      4.73 o
   7   8  16        8.69       10.89      3.03 o
   0   9  16       25.75       19.09      4.41 o
   1   9  16       16.97       17.65      3.18 o
   2   9  16       30.93       25.80      2.89 o
   3   9  16       23.51       19.33      2.41 o
   4   9  16        2.27        2.39      2.44 o
   5   9  16       38.51       42.42      3.40 o
   6   9  16       13.51       20.97      9.13 o
   0  10  16        4.41        0.20      4.45 o
   1  10  16       53.36       53.68      3.83 o
   2  10  16       23.84       19.79      3.45 o
   3  10  16       71.94       67.69      4.39 o
   4  10  16       11.01       12.68     10.56 o
   5  10  16        6.80       11.71      4.29 o
   6  10  16       20.67       23.66      4.14 o
   0  11  16       19.76       22.04      4.89 o
   1  11  16        1.29       10.38      5.31 o
   2  11  16       18.29       21.51      3.59 o
   3  11  16        1.31        3.87      3.51 o
   4  11  16        1.65       12.79     10.18 o
   5  11  16       17.01       20.52      7.47 o
   0  12  16        0.02        1.78      6.08 o
   1  12  16        0.43        0.12      4.04 o
   2  12  16       17.47       15.59      5.39 o
   3  12  16       21.53        9.11      3.45 o
   4  12  16        4.88        9.70      4.08 o
   0  13  16       13.91       16.75      6.53 o
   1  13  16       16.19       15.10      9.61 o
   2  13  16       14.77       24.61     13.30 o
   3  13  16       16.02       25.18      6.73 o
   0  14  16        0.83       -3.78      7.88 o
   1   0  17      984.07     1016.53     60.23 o
   2   0  17       43.27       43.14      1.96 o
   3   0  17       32.43       30.82      2.97 o
   4   0  17      166.77      151.76      5.13 o
   5   0  17       23.61       15.73      4.38 o
   6   0  17        0.06        0.87      1.56 o
   7   0  17        3.19        8.44      4.04 o
   8   0  17        7.24        2.99      4.42 o
   0   1  17        4.39        4.69      1.06 o
   1   1  17       73.51       74.39      3.56 o
   2   1  17      773.92      772.27     17.39 o
   3   1  17       56.47       56.05      2.35 o
   4   1  17      309.59      301.07      3.55 o
   5   1  17       31.53       24.92      1.79 o
   6   1  17        3.83        1.97      1.28 o
   7   1  17       34.23       43.35      4.43 o
   8   1  17        9.31       14.43      4.58 o
   0   2  17      180.90      172.00      2.99 o
   1   2  17      205.53      186.36      3.88 o
   2   2  17      184.10      189.21      2.77 o
   3   2  17      124.88      105.35      1.79 o
   4   2  17       70.08       57.71      1.29 o
   5   2  17       40.99       32.44      1.30 o
   6   2  17       30.70       23.82      1.76 o
   7   2  17       37.18       40.70      3.09 o
   8   2  17       25.07       46.10      3.69 o
   0   3  17      514.80      496.95      7.62 o
   1   3  17      447.46      470.96      4.83 o
   2   3  17       60.36       68.40      1.80 o
   3   3  17      248.26      243.75      3.05 o
   4   3  17       13.06        9.85      1.04 o
   5   3  17       29.33       33.27      1.46 o
   6   3  17       25.25       29.52      1.99 o
   7   3  17        6.27       15.69      2.85 o
   8   3  17       18.90       27.76      5.23 o
   0   4  17      356.99      325.93      5.58 o
   1   4  17      336.04      335.30      4.07 o
   2   4  17       88.64       84.94      1.58 o
   3   4  17       43.64       36.94      1.14 o
   4   4  17      110.41       96.00      1.74 o
   5   4  17      136.41      129.61      2.27 o
   6   4  17       22.99       23.29      4.84 o
   7   4  17       17.36       16.65      2.68 o
   8   4  17        6.30        5.57      7.14 o
   0   5  17       17.04       23.59      2.53 o
   1   5  17       64.22       59.99      2.17 o
   2   5  17       48.33       40.05      1.67 o
   3   5  17       71.62       65.93      3.77 o
   4   5  17      176.65      160.86      7.32 o
   5   5  17       18.45       17.50      1.94 o
   6   5  17        5.45        7.39      2.41 o
   7   5  17       40.41       44.97      3.75 o
   8   5  17        7.02       13.89      5.94 o
   0   6  17        4.58        3.91      2.64 o
   1   6  17      153.27      154.85      9.15 o
   2   6  17        1.99        4.31      1.89 o
   3   6  17      294.93      276.57     15.46 o
   4   6  17       48.59       43.24      1.82 o
   5   6  17      121.56      109.03     10.44 o
   6   6  17       90.31       93.82      9.82 o
   7   6  17       14.65       28.06      3.75 o
   0   7  17       92.33       80.53      4.09 o
   1   7  17       35.34       48.74      7.55 o
   2   7  17       17.99       18.01      2.50 o
   3   7  17      144.82      128.45      2.59 o
   4   7  17       23.60       24.70      2.93 o
   5   7  17        5.55       10.64      2.17 o
   6   7  17        9.85       15.14      2.77 o
   7   7  17        4.04        2.78      4.78 o
   0   8  17       36.84       41.94      3.79 o
   1   8  17       42.37       39.61     10.24 o
   2   8  17       40.43       47.25      5.58 o
   3   8  17       93.09       81.37     13.14 o
   4   8  17        5.00       -2.90      4.69 o
   5   8  17       10.37       12.01      2.80 o
   6   8  17       12.61       17.41      3.53 o
   7   8  17       38.62       34.03      4.08 o
   0   9  17      142.47      142.45      7.57 o
   1   9  17        7.50       10.47      5.00 o
   2   9  17      133.32      145.27      5.33 o
   3   9  17        5.99        1.54      3.71 o
   4   9  17        1.26        1.43      2.29 o
   5   9  17        7.81       15.30      9.20 o
   6   9  17        9.36       10.66     11.22 o
   0  10  17       12.89       10.96      5.44 o
   1  10  17       59.83       78.25      4.59 o
   2  10  17       66.10       78.62      4.72 o
   3  10  17       15.65       25.42      3.85 o
   4  10  17        3.72       11.22      3.24 o
   5  10  17        3.60       16.99      4.09 o
   6  10  17       27.36        4.10      5.83 o
   0  11  17       39.00       36.05      6.45 o
   1  11  17        2.31        3.80      3.57 o
   2  11  17        5.82       14.21      3.70 o
   3  11  17        0.86       -4.29      4.29 o
   4  11  17        7.23       24.37      4.34 o
   5  11  17        3.45       -1.33     12.01 o
   0  12  17        0.86        1.78      6.53 o
   1  12  17       19.31       14.97      3.90 o
   2  12  17        1.77        6.07      4.35 o
   3  12  17        1.26        2.78      3.58 o
   4  12  17        7.54        1.34      5.06 o
   0  13  17       15.06        5.96      4.89 o
   1  13  17       27.47       18.31     14.34 o
   2  13  17        0.85       -4.47     11.06 o
   0   0  18      191.72      182.40      5.06 o
   1   0  18        4.46        3.34      1.68 o
   2   0  18      144.32      106.10      4.17 o
   3   0  18        1.20        1.27      2.08 o
   4   0  18        6.84        9.35      1.81 o
   5   0  18       37.30       40.12      2.07 o
   6   0  18       19.08       19.69      2.44 o
   7   0  18        7.37       13.66      6.45 o
   8   0  18       14.34       23.80      8.38 o
   0   1  18       60.16       56.52      1.83 o
   1   1  18       48.42       48.78      4.02 o
   2   1  18      690.88      656.72     29.91 o
   3   1  18        5.01        6.46      1.41 o
   4   1  18       47.79       45.60      1.88 o
   5   1  18       33.29       30.58      3.93 o
   6   1  18       16.60       17.03      3.41 o
   7   1  18       31.51       29.67      3.24 o
   8   1  18        9.93       -4.89      4.89 o
   0   2  18       68.80       66.06      1.72 o
   1   2  18       19.49       21.83      1.11 o
   2   2  18       47.44       48.49      1.77 o
   3   2  18       53.73       57.86      2.62 o
   4   2  18      100.89       87.50      4.89 o
   5   2  18        7.59       11.41      1.89 o
   6   2  18        2.94       10.55      2.07 o
   7   2  18        1.31        8.98      4.63 o
   8   2  18        9.55        8.67      5.37 o
   0   3  18      338.29      313.13      5.47 o
   1   3  18       35.97       31.62      1.03 o
   2   3  18      128.06      122.31      4.62 o
   3   3  18      353.79      332.15      4.05 o
   4   3  18       49.80       37.06      1.75 o
   5   3  18       57.59       60.18      4.61 o
   6   3  18       15.19       17.65      2.16 o
   7   3  18       10.76       19.34      3.00 o
   8   3  18       14.48       24.79      4.86 o
   0   4  18        3.03        5.57      1.26 o
   1   4  18      229.70      234.11      7.07 o
   2   4  18      287.32      275.01      5.14 o
   3   4  18      162.61      154.17      8.38 o
   4   4  18       67.73       57.40      1.59 o
   5   4  18        9.53        6.58      1.25 o
   6   4  18       10.52       11.84      2.21 o
   7   4  18       16.21       26.48      4.21 o
   8   4  18       24.05       24.95      4.80 o
   0   5  18      274.71      315.15      7.80 o
   1   5  18      212.15      196.32      3.45 o
   2   5  18       54.00       55.60      5.27 o
   3   5  18      172.45      140.71      2.05 o
   4   5  18        9.19        5.09      1.35 o
   5   5  18       28.56       26.19      6.53 o
   6   5  18       17.85       25.08      3.15 o
   7   5  18        8.49        8.72      2.81 o
   0   6  18       24.57       33.75      3.78 o
   1   6  18      273.68      279.56      4.84 o
   2   6  18       46.22       37.15      2.21 o
   3   6  18       61.72       44.61      3.26 o
   4   6  18       13.50       15.09      1.40 o
   5   6  18       10.47       10.95      7.18 o
   6   6  18        3.49        5.74      2.17 o
   7   6  18       94.19      108.13     12.92 o
   0   7  18       84.10       89.53      4.62 o
   1   7  18      207.55      224.45      4.91 o
   2   7  18       36.46       46.23      6.03 o
   3   7  18       74.98       85.87      3.49 o
   4   7  18        2.69        5.39      2.24 o
   5   7  18       11.89       18.19      3.24 o
   6   7  18       23.37       31.55      3.06 o
   7   7  18        4.39       -5.10      5.10 o
   0   8  18        5.33       16.08      3.33 o
   1   8  18        4.54        2.18      5.83 o
   2   8  18        5.59        3.54      8.09 o
   3   8  18       22.06       12.72      2.91 o
   4   8  18        1.44        0.85      3.53 o
   5   8  18       20.58       28.19      9.12 o
   6   8  18       21.81       28.61      3.33 o
   0   9  18      181.90      177.38      8.23 o
   1   9  18       12.11        9.81      3.46 o
   2   9  18       45.98       57.26      4.34 o
   3   9  18       21.48       26.43      2.44 o
   4   9  18        5.72        3.25      2.24 o
   5   9  18        1.46        4.89      2.84 o
   6   9  18        1.74       -0.49      4.29 o
   0  10  18       19.52       14.68      4.68 o
   1  10  18       14.27       19.09      4.31 o
   2  10  18        7.78       16.45      3.84 o
   3  10  18       14.19       14.80      8.97 o
   4  10  18        6.80       15.69     10.95 o
   5  10  18        1.91        8.59      4.88 o
   0  11  18       18.87       23.99      6.77 o
   1  11  18        8.40       10.08      4.48 o
   2  11  18        4.21        5.56      5.00 o
   3  11  18       53.19       60.92      4.45 o
   4  11  18       30.73       39.84     11.78 o
   0  12  18       48.38       88.76      8.12 o
   1  12  18        5.29       16.08      6.10 o
   2  12  18       11.13        9.07      3.86 o
   3  12  18       15.60       24.18      4.29 o
   0  13  18        1.03       -2.99      2.99 o
   1  13  18       11.52        4.81      3.27 o
   2  13  18        8.79        2.60      3.35 o
   1   0  19      749.23      692.59     46.44 o
   2   0  19       43.24       49.33      3.10 o
   3   0  19        2.45       -2.06      2.06 o
   4   0  19       19.34       15.80      2.27 o
   5   0  19       13.47       14.44      2.43 o
   6   0  19        3.26       -0.03      3.35 o
   7   0  19       23.50       36.05      4.48 o
   8   0  19        0.28        7.83      5.83 o
   0   1  19       25.79       24.15      1.68 o
   1   1  19      244.19      235.84     15.12 o
   2   1  19       24.95       25.34      1.64 o
   3   1  19       48.99       44.70      1.94 o
   4   1  19       63.64       57.29      6.53 o
   5   1  19       24.29       24.16      1.52 o
   6   1  19       26.54       23.13      2.10 o
   7   1  19        1.74        5.40      3.53 o
   8   1  19        4.63        6.28      4.44 o
   0   2  19       19.23       19.30      1.93 o
   1   2  19      208.37      192.60      4.98 o
   2   2  19      191.26      161.03      7.97 o
   3   2  19      179.16      173.67      2.85 o
   4   2  19        6.26        7.07      1.23 o
   5   2  19       30.15       32.65      1.73 o
   6   2  19       11.69       13.77      2.73 o
   7   2  19        8.14        3.07      7.95 o
   8   2  19       12.34       13.23      4.67 o
   0   3  19       12.05       13.17      1.60 o
   1   3  19      445.08      436.03      5.22 o
   2   3  19       32.40       35.57      5.98 o
   3   3  19       81.58       71.36      3.59 o
   4   3  19       25.07       25.11      3.74 o
   5   3  19       10.45       13.38      4.60 o
   6   3  19       46.40       51.60      3.19 o
   7   3  19       19.54       30.54      3.80 o
   8   3  19       28.00       23.27      4.63 o
   0   4  19       69.17       63.57      1.95 o
   1   4  19       38.80       40.41      3.36 o
   2   4  19      230.24      219.21      3.66 o
   3   4  19       20.27       22.33      1.27 o
   4   4  19       92.01       87.27      1.83 o
   5   4  19        0.10        2.59      1.64 o
   6   4  19       44.46       49.03      2.84 o
   7   4  19        6.55        7.40      3.37 o
   0   5  19      814.53      823.89     16.81 o
   1   5  19        1.21        0.09      2.23 o
   2   5  19       35.64       36.20      1.32 o
   3   5  19       42.37       39.16      1.12 o
   4   5  19       39.19       40.03      3.72 o
   5   5  19       46.90       42.51      5.66 o
   6   5  19       35.32       36.24      3.07 o
   7   5  19       28.91       30.81      4.31 o
   0   6  19      356.13      356.89      8.61 o
   1   6  19       71.86       77.51      3.29 o
   2   6  19       38.05       36.54      2.92 o
   3   6  19       25.85       33.25      4.79 o
   4   6  19        6.19        3.15      2.18 o
   5   6  19        5.42        1.35      3.21 o
   6   6  19        5.12        5.33      3.39 o
   7   6  19        7.53       13.82      5.45 o
   0   7  19       50.68       42.26      4.12 o
   1   7  19       49.15       43.15      2.97 o
   2   7  19       30.52       27.95      2.22 o
   3   7  19       82.24       81.71      4.41 o
   4   7  19       27.42       27.06      2.50 o
   5   7  19        2.32        1.54      3.51 o
   6   7  19       26.47       36.03      3.28 o
   0   8  19       50.22       46.48      3.66 o
   1   8  19      186.35      187.99     10.28 o
   2   8  19       17.04       27.07      3.81 o
   3   8  19       36.75       43.06      6.56 o
   4   8  19       29.49       33.78      4.49 o
   5   8  19        9.57        1.08      3.08 o
   6   8  19        8.33        5.19      4.82 o
   0   9  19        0.33       10.86      5.31 o
   1   9  19       18.02       17.50      4.32 o
   2   9  19        5.36       12.65     10.97 o
   3   9  19       14.78       20.26      5.37 o
   4   9  19        1.69        4.21      4.96 o
   5   9  19        1.87        5.89      2.86 o
   0  10  19       10.01        8.06      5.78 o
   1  10  19       15.01       11.91      4.07 o
   2  10  19        6.71       -1.20      4.15 o
   3  10  19        2.08        4.95      3.46 o
   4  10  19       14.60       23.52      6.46 o
   5  10  19        4.77       10.80      4.73 o
   0  11  19       13.89       27.88      6.36 o
   1  11  19        2.00        3.16      4.37 o
   2  11  19        5.58        8.25      3.81 o
   3  11  19        6.06        1.70      4.17 o
   4  11  19       12.71       23.53      4.67 o
   0  12  19        0.48        1.65      5.17 o
   1  12  19       15.54       26.50      8.86 o
   2  12  19        5.83        4.62      3.65 o
   3  12  19        8.48       16.06      5.97 o
   0  13  19       13.32        2.78      6.02 o
   0   0  20      346.69      397.32     11.03 o
   1   0  20      103.30      121.41      9.82 o
   2   0  20      455.38      387.86      7.01 o
   3   0  20       21.30       18.30      8.29 o
   4   0  20       21.23       18.01      4.75 o
   5   0  20      105.41      105.72      4.55 o
   6   0  20        0.70        1.24      4.10 o
   7   0  20        3.32       -4.96      5.45 o
   8   0  20       17.72       32.62      6.69 o
   0   1  20       38.72       41.42      2.20 o
   1   1  20      119.67      120.94      2.57 o
   2   1  20      196.22      177.90      7.67 o
   3   1  20      160.15      143.55      3.98 o
   4   1  20        1.10        1.49      1.49 o
   5   1  20       29.55       30.28      1.81 o
   6   1  20        3.15        7.74      2.51 o
   7   1  20       20.47       28.58      3.37 o
   0   2  20       13.47       14.44      1.85 o
   1   2  20      127.57      134.33      6.92 o
   2   2  20       83.25       85.27      8.49 o
   3   2  20       25.09       22.48      1.65 o
   4   2  20        1.63        0.73      1.88 o
   5   2  20        2.19        3.75      1.71 o
   6   2  20       21.43       26.95      2.49 o
   7   2  20       10.98       27.80      6.34 o
   0   3  20       69.10       79.37      2.32 o
   1   3  20      180.93      183.13     10.61 o
   2   3  20       53.59       54.90      1.85 o
   3   3  20      186.37      166.66      2.82 o
   4   3  20      101.20       86.59     10.89 o
   5   3  20        5.56        6.72      2.20 o
   6   3  20        1.59        4.32      2.51 o
   7   3  20        4.19       11.97      3.87 o
   0   4  20        5.95       -1.32      2.44 o
   1   4  20      113.24      116.55      2.02 o
   2   4  20       31.49       33.50      1.37 o
   3   4  20        9.69        7.23      0.73 o
   4   4  20        7.31       10.80      2.53 o
   5   4  20       34.73       37.62      5.44 o
   6   4  20       28.71       39.28      4.94 o
   7   4  20        5.01        0.59      3.96 o
   0   5  20      383.21      408.43      9.86 o
   1   5  20       71.09       69.03      5.38 o
   2   5  20       72.46       67.53      2.54 o
   3   5  20       56.62       55.20      2.17 o
   4   5  20        7.53       10.58      1.67 o
   5   5  20       10.58       12.18      2.07 o
   6   5  20        8.17        7.28      6.53 o
   7   5  20       20.23       28.57      4.52 o
   0   6  20      137.54      140.51      5.02 o
   1   6  20      162.50      148.37      3.75 o
   2   6  20        0.98        5.13      2.23 o
   3   6  20        0.79       -1.62      3.01 o
   4   6  20       44.16       45.00      2.70 o
   5   6  20       11.31       18.11      3.19 o
   6   6  20       26.63       34.14      5.69 o
   7   6  20        2.36        4.65      4.84 o
   0   7  20      267.39      284.45      7.69 o
   1   7  20       40.47       55.24      2.68 o
   2   7  20       22.89       32.99      5.29 o
   3   7  20        9.71        9.09      2.86 o
   4   7  20       15.08       15.86      2.88 o
   5   7  20       19.04       18.43      8.48 o
   6   7  20        0.61       -1.38      2.91 o
   0   8  20       62.55       48.50      3.28 o
   1   8  20       13.37        8.48      2.91 o
   2   8  20        4.07        3.78      4.09 o
   3   8  20       16.34       16.32      3.08 o
   4   8  20       16.82       19.95      3.06 o
   5   8  20        8.25       20.11      3.61 o
   6   8  20        8.55        9.88      3.96 o
   0   9  20       25.19       20.69      4.74 o
   1   9  20       40.15       41.36      7.78 o
   2   9  20       21.72       25.34      3.40 o
   3   9  20       10.26       14.39      3.33 o
   4   9  20        5.80        7.19      4.96 o
   5   9  20        2.76       -4.84      4.88 o
   0  10  20       18.29       37.93      6.51 o
   1  10  20        6.74        6.68      3.94 o
   2  10  20       35.25       38.30     13.10 o
   3  10  20        9.21        4.92      4.89 o
   4  10  20        8.87       47.05     25.40 o
   0  11  20        8.09        4.69      5.60 o
   1  11  20        0.46       -0.80      8.51 o
   2  11  20        4.41        6.94      3.23 o
   3  11  20       17.87       24.58      4.33 o
   0  12  20       19.52       71.04      8.78 o
   1  12  20       10.25        0.17      3.34 o
   2  12  20       18.72        9.80      2.77 o
   1   0  21       18.36       10.76      7.64 o
   2   0  21       31.93       20.29      2.61 o
   3   0  21        0.99       -1.00      2.35 o
   4   0  21        0.03        4.08      2.89 o
   5   0  21        8.24        8.67      2.56 o
   6   0  21       20.82       30.87      9.06 o
   7   0  21        7.93        5.71      4.94 o
   0   1  21       35.70       43.54      2.47 o
   1   1  21       75.38       70.77      3.65 o
   2   1  21       90.45       74.75      7.06 o
   3   1  21        4.81        4.42      1.66 o
   4   1  21       76.14       73.58      2.19 o
   5   1  21        9.77       15.15      3.30 o
   6   1  21        3.38        7.50      3.27 o
   7   1  21        6.76       13.81      8.04 o
   0   2  21        0.07        0.20      2.79 o
   1   2  21      329.74      320.26      8.14 o
   2   2  21       29.42       37.73      3.08 o
   3   2  21       51.71       49.09      3.08 o
   4   2  21        4.67        2.65      2.32 o
   5   2  21       22.54       22.60      2.76 o
   6   2  21       12.27       12.70      2.98 o
   7   2  21       13.00       18.87      3.20 o
   0   3  21       10.39        7.43      1.77 o
   1   3  21        3.21        3.09      1.38 o
   2   3  21      141.20      144.44      3.90 o
   3   3  21       55.75       54.46      1.98 o
   4   3  21       84.29       84.26      5.49 o
   5   3  21        9.63       13.01      2.34 o
   6   3  21        0.64        5.15      2.63 o
   7   3  21        0.06        5.96      5.56 o
   0   4  21       25.33       27.36      1.36 o
   1   4  21       43.53       45.49      1.24 o
   2   4  21       33.11       38.40      2.72 o
   3   4  21       28.45       30.96      3.61 o
   4   4  21       18.90       16.52      3.14 o
   5   4  21        2.06       -2.29      2.50 o
   6   4  21       18.17       16.08      3.14 o
   7   4  21       88.66       91.54      6.23 o
   0   5  21       15.03       11.40      1.81 o
   1   5  21       57.81       57.95      2.04 o
   2   5  21       19.15       19.33      2.20 o
   3   5  21       65.87       69.53      8.41 o
   4   5  21       10.21        3.87      4.61 o
   5   5  21        9.61        7.87      4.42 o
   6   5  21        7.75       15.30      3.13 o
   7   5  21        1.70        1.45      4.57 o
   0   6  21        2.65        0.13      3.06 o
   1   6  21      141.41      126.12      3.89 o
   2   6  21        9.74        6.53      2.25 o
   3   6  21       28.92       30.56      3.02 o
   4   6  21       14.62       20.95      5.81 o
   5   6  21       29.25       25.91      3.24 o
   6   6  21       51.75       55.39      5.04 o
   0   7  21       26.86       27.71      3.51 o
   1   7  21       17.18       31.25      7.35 o
   2   7  21       47.44       47.43      6.71 o
   3   7  21       18.37       12.16      2.29 o
   4   7  21       18.94       17.84      6.19 o
   5   7  21        8.20       17.16      5.50 o
   6   7  21       10.70       14.13      4.44 o
   0   8  21       21.93       20.90      5.06 o
   1   8  21       63.48       51.33      4.95 o
   2   8  21        2.48        9.98      3.62 o
   3   8  21       11.86       19.25      4.52 o
   4   8  21        6.82        8.04      4.39 o
   5   8  21       16.98       25.10      3.99 o
   0   9  21        0.23        0.52      4.61 o
   1   9  21        5.48        9.67      5.86 o
   2   9  21       35.86       42.11      4.03 o
   3   9  21       30.15       25.46      3.48 o
   4   9  21        2.33       11.66      4.69 o
   5   9  21       15.41       10.16      4.07 o
   0  10  21      134.64      139.55      7.69 o
   1  10  21       13.02        9.08      3.54 o
   2  10  21        3.85        6.78      3.53 o
   3  10  21       24.49       25.08      5.29 o
   4  10  21       16.22       31.46     23.85 o
   0  11  21        0.95        6.82      3.91 o
   1  11  21       11.23        9.47      3.73 o
   2  11  21        3.69        2.86      3.17 o
   3  11  21        1.55        0.45      1.99 o
   0  12  21       47.89       21.51      6.19 o
   1  12  21       17.99        9.87      4.16 o
   0   0  22       65.15       76.92      4.14 o
   1   0  22        2.88        1.28      1.88 o
   2   0  22        5.51        1.74      8.67 o
   3   0  22       11.25        6.41      2.49 o
   4   0  22       37.79       42.94      3.14 o
   5   0  22        5.49       11.73      2.80 o
   6   0  22       11.42       15.25      6.48 o
   7   0  22       34.75       26.61      6.04 o
   0   1  22       23.17       24.39      2.17 o
   1   1  22        9.75        8.38      3.00 o
   2   1  22       11.38        9.35      1.97 o
   3   1  22        6.23        5.71      1.73 o
   4   1  22       22.48       20.40      2.12 o
   5   1  22      109.07      102.24      6.22 o
   6   1  22       14.82       23.40      3.19 o
   7   1  22       30.15       30.61      4.68 o
   0   2  22        0.22       -3.83      3.83 o
   1   2  22      102.43      100.82      3.10 o
   2   2  22       11.23       16.40      1.71 o
   3   2  22       14.38       14.13      3.00 o
   4   2  22       70.10       85.16      2.88 o
   5   2  22       13.36       16.29      2.23 o
   6   2  22        0.36        2.24      2.74 o
   7   2  22       15.21       12.58      4.56 o
   0   3  22      149.93      155.96      4.27 o
   1   3  22       69.36       66.56      7.56 o
   2   3  22       12.86       11.32      1.06 o
   3   3  22       72.73       74.97      3.70 o
   4   3  22       22.05       24.91      2.49 o
   5   3  22       26.79       30.31      4.79 o
   6   3  22       29.17       40.76      6.13 o
   7   3  22       11.82       23.04      5.47 o
   0   4  22       17.08       14.62      1.24 o
   1   4  22       15.63       15.21      3.87 o
   2   4  22        1.48        0.47      1.94 o
   3   4  22       25.88       31.41      2.46 o
   4   4  22        6.14        6.10      3.84 o
   5   4  22        4.22        7.32      2.95 o
   6   4  22        5.51        9.68      5.59 o
   0   5  22        2.52        1.59      1.99 o
   1   5  22        2.12        9.05      5.06 o
   2   5  22       41.91       39.44      2.35 o
   3   5  22        4.94        7.75      2.49 o
   4   5  22        5.66        6.68      7.44 o
   5   5  22       10.23       11.16      2.98 o
   6   5  22       31.01       49.36      8.13 o
   0   6  22       55.39       51.49      4.67 o
   1   6  22       10.93        8.01      2.03 o
   2   6  22       30.28       28.70      5.52 o
   3   6  22       30.55       33.94      2.66 o
   4   6  22       31.95       32.58      2.67 o
   5   6  22        4.78        4.95      6.94 o
   6   6  22        8.88       23.21      4.51 o
   0   7  22       27.62       22.04      4.51 o
   1   7  22       26.88       19.99      3.26 o
   2   7  22       21.98       19.57      3.10 o
   3   7  22       11.66       12.00      3.39 o
   4   7  22        4.15       12.50      6.66 o
   5   7  22        0.43       18.77      3.84 o
   0   8  22       14.32        9.21      3.90 o
   1   8  22        2.77        4.56      4.69 o
   2   8  22        6.40        6.40      3.29 o
   3   8  22        0.80       -0.76      3.91 o
   4   8  22        9.81       15.26      3.79 o
   5   8  22       13.25       18.96      9.31 o
   0   9  22        0.05        7.08      4.24 o
   1   9  22        1.76        8.08      3.27 o
   2   9  22        4.80       11.35      4.08 o
   3   9  22        0.94        1.39      3.23 o
   4   9  22        7.15       19.65      5.06 o
   0  10  22       39.08       27.11      6.86 o
   1  10  22       11.89       19.56      6.57 o
   2  10  22        1.92        5.37      3.28 o
   3  10  22       12.94       19.31      6.91 o
   0  11  22       47.40       92.33      6.57 o
   1  11  22       12.32       16.53      6.09 o
   2  11  22        6.92       12.97      7.15 o
   1   0  23        0.01        2.59      2.65 o
   2   0  23        8.24        3.16      5.68 o
   3   0  23        3.65        1.07      2.52 o
   4   0  23       28.40       33.96      5.91 o
   5   0  23       23.06       22.46      3.43 o
   6   0  23        1.35       12.24      6.61 o
   7   0  23       58.25       50.80      8.70 o
   0   1  23       11.27       12.18      1.99 o
   1   1  23       26.21       30.75      3.08 o
   2   1  23        2.92        8.21      7.79 o
   3   1  23       28.53       24.96      2.11 o
   4   1  23        6.94       13.13      2.03 o
   5   1  23        7.31        7.89      3.14 o
   6   1  23        7.28        9.59      4.16 o
   7   1  23        4.51        5.68      5.08 o
   0   2  23       16.09       11.40      2.91 o
   1   2  23       15.66       16.21      1.35 o
   2   2  23       46.50       45.54      7.03 o
   3   2  23        2.45        3.56      1.77 o
   4   2  23       34.44       39.85      2.37 o
   5   2  23        3.57       10.80      3.60 o
   6   2  23       45.29       62.86      3.73 o
   0   3  23        7.19        7.04      1.77 o
   1   3  23       32.70       33.38      1.81 o
   2   3  23        0.68        4.24      1.61 o
   3   3  23       18.39       17.30      3.98 o
   4   3  23        4.04        1.61      2.58 o
   5   3  23       16.41       22.09      9.18 o
   6   3  23        7.05        4.07      4.24 o
   0   4  23        7.07        4.37      1.80 o
   1   4  23       49.73       47.94      2.71 o
   2   4  23       65.09       58.12      3.10 o
   3   4  23        7.38        5.03      2.40 o
   4   4  23       14.19       12.03      2.14 o
   5   4  23       18.22       11.71      4.36 o
   6   4  23       23.48       20.17      5.26 o
   0   5  23       12.17       15.44      3.71 o
   1   5  23       29.22       23.41      3.73 o
   2   5  23       29.23       24.74      5.34 o
   3   5  23       12.20        8.02      2.72 o
   4   5  23        1.09       -0.68      2.63 o
   5   5  23       51.88       70.71      4.65 o
   6   5  23       15.03       20.76      5.26 o
   0   6  23        0.16       -2.97      3.51 o
   1   6  23        3.79        8.10      3.21 o
   2   6  23       49.31       51.10      4.70 o
   3   6  23        5.36       13.00      9.47 o
   4   6  23       28.79       27.02      3.82 o
   5   6  23        8.78       15.89      5.78 o
   0   7  23        8.19       20.02      5.53 o
   1   7  23        8.69       12.54      3.67 o
   2   7  23       22.39       21.55      5.72 o
   3   7  23       28.63       34.08      8.59 o
   4   7  23        1.55        8.14      2.68 o
   5   7  23       19.50       29.95      5.50 o
   0   8  23       45.79       38.33      5.84 o
   1   8  23        9.86       12.21      3.03 o
   2   8  23       17.79       17.99      7.90 o
   3   8  23       17.35       24.00      6.89 o
   4   8  23       24.84       35.80     10.83 o
   0   9  23        8.56        6.82      6.08 o
   1   9  23       13.57       20.72      5.22 o
   2   9  23        3.34       13.49      5.32 o
   3   9  23        0.06        7.80      5.65 o
   4   9  23       36.69       41.01     11.83 o
   0  10  23        0.65        5.88      6.82 o
   1  10  23       36.48       61.91     17.68 o
   2  10  23       12.89        4.36      3.69 o
   3  10  23        7.93       11.38      5.31 o
   0  11  23       16.45       23.67      8.23 o
   1  11  23        3.20        6.91      3.75 o
   0   0  24       82.11       94.84      4.75 o
   1   0  24       28.93       31.80      2.98 o
   2   0  24        5.66        0.35      3.18 o
   3   0  24        0.01        1.41      2.70 o
   4   0  24       28.40       24.10      3.34 o
   5   0  24        4.15       12.62      8.47 o
   6   0  24       28.49       31.15      5.54 o
   0   1  24       33.92       39.25      3.47 o
   1   1  24       30.74       30.96      2.52 o
   2   1  24        0.74        1.10      1.89 o
   3   1  24       15.19       16.56      1.98 o
   4   1  24       39.52       48.09      8.07 o
   5   1  24        2.54        8.61      2.76 o
   6   1  24       44.72       53.97      8.01 o
   0   2  24        0.25       -3.63      3.63 o
   1   2  24       47.28       52.32      3.52 o
   2   2  24       27.79       23.46      1.84 o
   3   2  24       41.95       48.17      2.57 o
   4   2  24        7.91        7.71      5.13 o
   5   2  24       20.99       26.51      3.34 o
   6   2  24        9.23        5.49      5.49 o
   0   3  24       33.22       35.86      3.31 o
   1   3  24       32.40       27.99      4.71 o
   2   3  24       20.21       17.39      1.97 o
   3   3  24       27.14       28.66      3.96 o
   4   3  24       10.80        5.59      2.65 o
   5   3  24        0.02        4.89      3.60 o
   6   3  24       13.95       19.23      5.64 o
   0   4  24       10.25       10.33      4.18 o
   1   4  24       37.57       39.35      3.52 o
   2   4  24       88.90      108.17     12.94 o
   3   4  24       56.36       50.58      6.60 o
   4   4  24       20.30       21.66      4.32 o
   5   4  24        7.55       11.20      3.69 o
   6   4  24        4.45        6.82      5.10 o
   0   5  24       13.72       17.55      5.25 o
   1   5  24       62.04       64.10      8.53 o
   2   5  24       54.58       55.34      3.14 o
   3   5  24       15.36       15.34      6.32 o
   4   5  24        5.44        8.18      2.64 o
   5   5  24       15.72       21.26      6.60 o
   0   6  24        0.50        3.44      4.16 o
   1   6  24        0.16        4.27      3.07 o
   2   6  24        3.21        1.87      2.50 o
   3   6  24        4.07        1.04      2.47 o
   4   6  24       10.06       23.39      4.26 o
   5   6  24        0.02        4.45      4.69 o
   0   7  24        3.48       12.18      5.57 o
   1   7  24        0.53        3.95     11.38 o
   2   7  24       12.42       14.99      3.35 o
   3   7  24        2.57        4.91      3.08 o
   4   7  24        0.39       -0.25      4.06 o
   5   7  24       17.60        9.37      6.34 o
   0   8  24       23.49       31.33      6.20 o
   1   8  24        0.04        3.02      3.22 o
   2   8  24        5.02       10.85      3.76 o
   3   8  24       11.83       18.18      3.63 o
   4   8  24        1.20        6.93      4.55 o
   0   9  24       72.73       93.58      7.08 o
   1   9  24        8.66       11.45      3.96 o
   2   9  24       12.26        5.94      3.52 o
   3   9  24        7.29        5.26      3.98 o
   0  10  24        7.99        9.26      6.33 o
   1  10  24        4.29       15.57      9.25 o
   2  10  24        2.57        9.36      4.06 o
   1   0  25       16.98        4.32      6.42 o
   2   0  25        3.22        3.22      2.73 o
   3   0  25        9.78       13.61      4.02 o
   4   0  25        5.66        8.04      3.26 o
   5   0  25       31.85       40.64      6.87 o
   6   0  25        3.24       -5.04      7.89 o
   0   1  25        7.77        3.18      4.55 o
   1   1  25       14.13       16.78      7.14 o
   2   1  25        4.68       10.46      5.14 o
   3   1  25       28.25       28.98      2.35 o
   4   1  25        0.70        4.34      2.40 o
   5   1  25       19.48       27.09      2.97 o
   6   1  25       11.45        9.81      5.91 o
   0   2  25        3.16       -2.65      3.31 o
   1   2  25        1.50        2.02      2.16 o
   2   2  25        0.59        4.92      2.22 o
   3   2  25        7.01        7.79      3.43 o
   4   2  25       22.00       34.35      7.12 o
   5   2  25       38.30       50.66      3.56 o
   6   2  25        3.39        3.23      4.24 o
   0   3  25        0.46        2.32      5.02 o
   1   3  25       29.20       33.43      3.74 o
   2   3  25        1.91        0.29      8.84 o
   3   3  25        8.44        8.59      4.10 o
   4   3  25       10.03       19.56      7.22 o
   5   3  25        5.18        7.34      6.21 o
   0   4  25       50.87       45.71      5.39 o
   1   4  25        9.05        7.28      5.56 o
   2   4  25       18.09       25.87      3.84 o
   3   4  25        4.17       10.45      2.54 o
   4   4  25       17.82       20.24      2.79 o
   5   4  25       19.68       19.93     11.44 o
   0   5  25        1.26        4.75      5.04 o
   1   5  25        3.24       -2.76      3.48 o
   2   5  25        5.60       10.03      3.71 o
   3   5  25       20.21       24.34      9.30 o
   4   5  25       15.97       18.11      3.14 o
   5   5  25       21.88       30.19      4.66 o
   0   6  25       71.22       63.57      5.58 o
   1   6  25       22.04       32.22      4.53 o
   2   6  25        3.27        7.23      3.62 o
   3   6  25       11.65       20.37      6.17 o
   4   6  25        0.09        2.11      3.99 o
   0   7  25        6.44       14.81      5.63 o
   1   7  25        9.71       13.07      3.55 o
   2   7  25        4.82       11.20      3.77 o
   3   7  25        6.05        4.21      6.34 o
   4   7  25        2.97       -0.11      8.44 o
   0   8  25       36.92       41.42      7.02 o
   1   8  25       24.22       31.93      4.12 o
   2   8  25        5.08       12.66      3.64 o
   3   8  25        3.78       20.78      4.43 o
   0   9  25        6.01       50.45      9.48 o
   1   9  25       13.22       13.00      3.57 o
   2   9  25        2.91        0.21      6.83 o
   0   0  26       35.99       29.89      7.47 o
   1   0  26       16.44       18.07      5.91 o
   2   0  26        2.58        3.07      3.70 o
   3   0  26       54.69       47.83      4.28 o
   4   0  26        0.68        3.56     10.07 o
   5   0  26        1.29       15.95      4.73 o
   0   1  26       31.93       35.66      5.54 o
   1   1  26       31.80       36.43      3.58 o
   2   1  26       24.36       33.95      4.25 o
   3   1  26       17.51       24.24      3.31 o
   4   1  26       20.15       20.16      3.56 o
   5   1  26        3.58        5.54      3.04 o
   0   2  26       35.40       42.26      4.87 o
   1   2  26        0.32        4.41      6.36 o
   2   2  26        8.79        1.36      3.57 o
   3   2  26       10.37        9.00      3.24 o
   4   2  26       16.32       22.57      3.22 o
   5   2  26       15.86       15.49     10.09 o
   0   3  26        2.00        4.30      6.75 o
   1   3  26       20.28       29.04      5.80 o
   2   3  26       45.70       53.82      4.13 o
   3   3  26        6.69       11.96      8.60 o
   4   3  26       46.65       53.30      5.90 o
   5   3  26       17.42       36.64      9.42 o
   0   4  26        6.23       -4.98      4.98 o
   1   4  26        2.65        8.61      3.29 o
   2   4  26       16.73       14.66      3.45 o
   3   4  26       29.30       37.38      3.48 o
   4   4  26       22.07       22.90      3.01 o
   5   4  26        1.02       13.38      8.42 o
   0   5  26        2.35        3.85      5.55 o
   1   5  26        9.21       20.90      3.49 o
   2   5  26       29.72       35.66      4.31 o
   3   5  26        6.63       13.55     10.07 o
   4   5  26       10.59       22.05      4.56 o
   0   6  26        1.82        9.06      3.96 o
   1   6  26        1.09       18.72      6.35 o
   2   6  26       39.56       57.42     14.58 o
   3   6  26        6.79        5.79      3.46 o
   4   6  26        4.65        0.01     11.13 o
   0   7  26       60.94       64.09      7.43 o
   1   7  26       27.74       32.80      4.58 o
   2   7  26       15.56       26.63     10.76 o
   3   7  26        8.10       16.53      9.40 o
   0   8  26        4.60       13.70      5.48 o
   1   8  26       37.63       36.23      3.87 o
   2   8  26        4.45        8.09      3.62 o
   0   9  26       25.07       37.33      8.06 o
   1   9  26        1.76        1.50      4.79 o
   1   0  27        2.33       14.47      4.99 o
   2   0  27       16.15       19.22      3.79 o
   3   0  27        4.95       10.45      4.73 o
   4   0  27        6.88        0.91      5.05 o
   5   0  27       27.87        9.02      8.79 o
   0   1  27        4.30        7.34      4.89 o
   1   1  27        7.11        6.99      2.55 o
   2   1  27        5.85       10.93      2.97 o
   3   1  27       31.36       44.54      3.35 o
   4   1  27       84.59       96.50      6.72 o
   5   1  27        1.29       -5.88      5.88 o
   0   2  27       28.41       12.70      5.74 o
   1   2  27       39.32       43.56      3.98 o
   2   2  27        3.03        5.04      3.98 o
   3   2  27        1.14       11.82      7.61 o
   4   2  27        9.85       19.77     10.61 o
   5   2  27       10.14        4.17      6.22 o
   0   3  27        0.00       13.82      6.17 o
   1   3  27       53.82       65.75     14.22 o
   2   3  27        5.74       17.71     13.03 o
   3   3  27       60.82       62.62      3.52 o
   4   3  27        1.37       -4.09      8.14 o
   0   4  27        3.12       -5.57      5.57 o
   1   4  27       27.19       35.35      7.78 o
   2   4  27        7.28       14.42      3.97 o
   3   4  27        1.78        2.10      3.05 o
   4   4  27        1.73        6.90      5.20 o
   0   5  27        2.80       26.78      6.40 o
   1   5  27        4.30        7.28      4.29 o
   2   5  27        4.39        7.95      4.21 o
   3   5  27        7.91       10.14      3.53 o
   4   5  27       54.39       53.29      5.43 o
   0   6  27       11.47        0.52      6.06 o
   1   6  27       15.35       17.98      3.94 o
   2   6  27        9.33       14.15      5.49 o
   3   6  27        1.53        2.23      3.15 o
   0   7  27        3.17        5.30      6.14 o
   1   7  27        0.20        2.69      4.44 o
   2   7  27        3.84        3.34      3.23 o
   0   8  27       20.82       30.61      5.94 o
   1   8  27        1.38        3.12      4.83 o
   0   0  28       19.18       29.18      8.97 o
   1   0  28        2.31        1.45      9.11 o
   2   0  28        5.40        8.10      7.38 o
   3   0  28       47.25       50.22      6.20 o
   4   0  28        8.03        1.74      6.29 o
   0   1  28        0.98       13.46      6.03 o
   1   1  28       36.85       33.88      4.18 o
   2   1  28        6.30       13.98      3.33 o
   3   1  28        1.68        0.86      5.06 o
   4   1  28        4.58        1.46      2.98 o
   0   2  28        2.27        9.41      6.29 o
   1   2  28       14.96       23.35     10.15 o
   2   2  28       14.94       30.01      7.08 o
   3   2  28       18.12       17.82      4.55 o
   4   2  28       33.46       55.13      7.86 o
   0   3  28       81.47      119.03      8.17 o
   1   3  28        6.78       10.27      3.93 o
   2   3  28        6.30       18.41     11.00 o
   3   3  28        3.14        3.81      4.46 o
   4   3  28        3.28       14.96      5.91 o
   0   4  28        2.94       14.01      6.88 o
   1   4  28        6.29       11.13      3.82 o
   2   4  28       31.73       49.65     15.80 o
   3   4  28        5.73       11.39      5.78 o
   0   5  28        7.80        5.04      6.21 o
   1   5  28        4.96       14.59     12.76 o
   2   5  28       12.94       18.45      4.36 o
   3   5  28        1.28       -0.04      3.94 o
   0   6  28        0.13       34.22      8.37 o
   1   6  28       32.43       33.82     11.97 o
   2   6  28       23.70       25.41      4.13 o
   0   7  28        1.66       -3.63      3.63 o
   1   7  28       12.12        4.28     13.64 o
   1   0  29        1.38       29.89      6.65 o
   2   0  29        6.46        7.00      5.17 o
   3   0  29        2.66        5.32      6.69 o
   4   0  29       23.98       17.08      6.32 o
   0   1  29        8.57       13.17      6.02 o
   1   1  29       10.35        9.47      3.83 o
   2   1  29       15.18       21.00      4.37 o
   3   1  29       33.40       33.73      6.80 o
   0   2  29       23.14       29.10      5.71 o
   1   2  29       15.63       23.81      8.68 o
   2   2  29       13.33       15.03      3.42 o
   3   2  29        7.72       10.11      7.25 o
   0   3  29        0.97        4.90      6.55 o
   1   3  29        4.86        2.18      5.29 o
   2   3  29       18.33       19.85      3.89 o
   3   3  29       31.21       56.04     18.89 o
   0   4  29       19.83       33.28      5.91 o
   1   4  29        0.82        3.56      4.60 o
   2   4  29        4.15       18.10      4.84 o
   3   4  29        1.60       -4.96      4.96 o
   0   5  29        0.26        7.21      8.52 o
   1   5  29       14.33       29.45      4.64 o
   2   5  29        9.94       10.32     13.95 o
   0   6  29        2.68       11.07      5.84 o
   1   6  29        2.16       -1.81      3.51 o
   0   0  30        4.01        0.20      4.45 o
   1   0  30       12.23       12.44      5.21 o
   2   0  30        3.93       12.63      4.66 o
   3   0  30       28.88        6.04      7.04 o
   0   1  30        3.16       14.25      4.05 o
   1   1  30       14.28       46.03     23.31 o
   2   1  30       13.95       17.47      3.53 o
   3   1  30        0.90       -4.58      5.15 o
   0   2  30        0.31        3.50      5.24 o
   1   2  30        8.49       11.09      3.98 o
   2   2  30        9.05       21.50      3.87 o
   0   3  30        0.47        7.43      4.52 o
   1   3  30       46.46       61.27      4.53 o
   2   3  30       52.86       53.61      5.18 o
   0   4  30        6.56       12.07      6.61 o
   1   4  30        1.40        2.34      4.73 o
   1   0  31       13.64        6.18      5.76 o
   0   1  31        0.03       -3.06      3.06 o
   1   1  31        6.30       17.19      5.07 o
   0   2  31       25.46       14.81      4.94 o
   1   2  31        3.57       14.63      5.58 o
 
